# Supplementary material for: Exploring the Mechanism of Fufang Danshen Tablet against Atherosclerosis by Network Pharmacology and Experimental Validation
Source: Pharmaceuticals (Basel). 2024 May 16;17(5):643. doi: 10.3390/ph17050643 (PMC11124970; doi:10.3390/ph17050643)
Supplement: Supplementary file 1 [file pharmaceuticals-17-00643-s001.zip]

Archive with 11 entries (11 files):
- Figure S1.tif
- Table S1.pdf
- Table S10.pdf
- Table S2.pdf
- Table S3.pdf
- Table S4.xlsx
- Table S5.xlsx
- Table S6.xlsx
- Table S7.xlsx
- Table S8.xlsx
- Table S9.xlsx
