# Supplementary material for: Exploring the Mechanism of Fufang Danshen Tablet against Atherosclerosis by Network Pharmacology and Experimental Validation
Source: Pharmaceuticals (Basel). 2024 May 16;17(5):643. doi: 10.3390/ph17050643 (PMC11124970; doi:10.3390/ph17050643)
Supplement: Supplementary file 1 [file pharmaceuticals-17-00643-s001.zip › Table S4.xlsx]

## Sheet: Absorbed constituents-targets
Table S4 The targets of absorbed constituents
Compounds	Targets	Descripstion	Uniprot ID	Source
Cryptotanshinone	AKR1B1	Aldose reductase (by homology)	P15121	SwissTargetPrediction
Cryptotanshinone	ACHE	ACEtylcholinesterase	P22303	SwissTargetPrediction
Cryptotanshinone	CES1	Acyl coenzyme A:cholesterol acyltransferase	P23141	SwissTargetPrediction
Cryptotanshinone	CES2	Carboxylesterase 2	O00748	SwissTargetPrediction
Cryptotanshinone	STAT3	Signal transducer and activator of transcription 3	P40763	SwissTargetPrediction
Cryptotanshinone	PTPN6	Protein-tyrosine phosphatase 1C	P29350	SwissTargetPrediction
Cryptotanshinone	PTPN11	Protein-tyrosine phosphatase 2C	Q06124	SwissTargetPrediction
Cryptotanshinone	IDO1	Indoleamine 2,3-dioxygenase	P14902	SwissTargetPrediction
Cryptotanshinone	TDP2	Tyrosyl-DNA phosphodiesterase 2	O95551	SwissTargetPrediction
Cryptotanshinone	MALT1	Mucosa-associated lymphoid tissue lymphoma translocation protein 1	Q9UDY8	SwissTargetPrediction
Cryptotanshinone	KDM4E	Lysine-specific demethylase 4D-like	B2RXH2	SwissTargetPrediction
Cryptotanshinone	CDC25B	Dual specificity phosphatase Cdc25B	P30305	SwissTargetPrediction
Cryptotanshinone	CNR2	Cannabinoid receptor 2	P34972	SwissTargetPrediction
Cryptotanshinone	CHRM2	Muscarinic ACEtylcholine receptor M2 (by homology)	P08172	SwissTargetPrediction
Cryptotanshinone	CHRM1	Muscarinic ACEtylcholine receptor M1 (by homology)	P11229	SwissTargetPrediction
Cryptotanshinone	CHRM3	Muscarinic ACEtylcholine receptor M3 (by homology)	P20309	SwissTargetPrediction
Cryptotanshinone	PARP1	Poly [ADP-ribose] polymerase-1	P09874	SwissTargetPrediction
Cryptotanshinone	PTPN1	Protein-tyrosine phosphatase 1B	P18031	SwissTargetPrediction
Cryptotanshinone	DUSP1	Dual specificity protein phosphatase 1 (by homology)	P28562	SwissTargetPrediction
Cryptotanshinone	TGM2	Protein-glutamine gamma-glutamyltransferase	P21980	SwissTargetPrediction
Cryptotanshinone	F13A1	Coagulation factor XIII	P00488	SwissTargetPrediction
Cryptotanshinone	MAPK10	c-Jun N-terminal kinase 3	P53779	SwissTargetPrediction
Cryptotanshinone	KDR	Vascular endothelial growth factor receptor 2	P35968	SwissTargetPrediction
Cryptotanshinone	ADORA1	Adenosine A1 receptor (by homology)	P30542	SwissTargetPrediction
Cryptotanshinone	ADORA2A	Adenosine A2a receptor (by homology)	P29274	SwissTargetPrediction
Cryptotanshinone	TOP1	DNA topoisomerase I (by homology)	P11387	SwissTargetPrediction
Cryptotanshinone	EPHX2	Epoxide hydratase	P34913	SwissTargetPrediction
Cryptotanshinone	PTPRC	Leukocyte common antigen	P08575	SwissTargetPrediction
Cryptotanshinone	MTNR1A	Melatonin receptor 1A	P48039	SwissTargetPrediction
Cryptotanshinone	MTNR1B	Melatonin receptor 1B	P49286	SwissTargetPrediction
Cryptotanshinone	NPY5R	Neuropeptide Y receptor type 5	Q15761	SwissTargetPrediction
Cryptotanshinone	DUSP3	Dual specificity protein phosphatase 3	P51452	SwissTargetPrediction
Cryptotanshinone	ICAM1	Intercellular adhesion molecule-1	P05362	SwissTargetPrediction
Cryptotanshinone	SELE	SELEctin E	P16581	SwissTargetPrediction
Cryptotanshinone	SCN9A	Sodium channel protein type IX alpha subunit	Q15858	SwissTargetPrediction
Cryptotanshinone	KIF11	Kinesin-like protein 1	P52732	SwissTargetPrediction
Cryptotanshinone	KDM4C	Lysine-specific demethylase 4C	Q9H3R0	SwissTargetPrediction
Cryptotanshinone	PDE5A	Phosphodiesterase 5A	O76074	SwissTargetPrediction
Cryptotanshinone	LIPE	Hormone sensitive lipase	Q05469	SwissTargetPrediction
Cryptotanshinone	CYP19A1	Cytochrome P450 19A1	P11511	SwissTargetPrediction
Cryptotanshinone	PTK2	Focal adhesion kinase 1	Q05397	SwissTargetPrediction
Cryptotanshinone	CYP17A1	Cytochrome P450 17A1	P05093	SwissTargetPrediction
Cryptotanshinone	CSF1R	Macrophage colony stimulating factor receptor	P07333	SwissTargetPrediction
Cryptotanshinone	ADORA2B	Adenosine A2b receptor	P29275	SwissTargetPrediction
Cryptotanshinone	TOP2A	DNA topoisomerase II alpha	P11388	SwissTargetPrediction
Cryptotanshinone	CTSC	Dipeptidyl peptidase I	P53634	SwissTargetPrediction
Cryptotanshinone	CTSK	Cathepsin K	P43235	SwissTargetPrediction
Cryptotanshinone	CTSL	Cathepsin L	P07711	SwissTargetPrediction
Cryptotanshinone	GRM5	Metabotropic glutamate receptor 5	P41594	SwissTargetPrediction
Cryptotanshinone	TLR9	Toll-like receptor (TLR7/TLR9)	Q9NR96	SwissTargetPrediction
Cryptotanshinone	TNKS2	Tankyrase-2	Q9H2K2	SwissTargetPrediction
Cryptotanshinone	CDK5	Cyclin-dependent kinase 5	Q15078	SwissTargetPrediction
Cryptotanshinone	CDK5R1	Cyclin-dependent kinaseCDK5 activator 1	Q00535	SwissTargetPrediction
Cryptotanshinone	HTR2A	Serotonin 2a (5-HT2a) receptor	P28223	SwissTargetPrediction
Cryptotanshinone	HTR2C	Serotonin 2c (5-HT2c) receptor	P28335	SwissTargetPrediction
Cryptotanshinone	TYK2	Tyrosine-protein kinase TYK2	P29597	SwissTargetPrediction
Cryptotanshinone	SIRT2	NAD-dependent deACEtylase sirtuin 2	Q8IXJ6	SwissTargetPrediction
Cryptotanshinone	FAP	Fibroblast activation protein alpha (by homology)	Q12884	SwissTargetPrediction
Cryptotanshinone	LRRK2	Leucine-rich repeat serine/threonine-protein kinase 2	Q5S007	SwissTargetPrediction
Cryptotanshinone	PTGS1	Cyclooxygenase-1	P23219	SwissTargetPrediction
Cryptotanshinone	PTGS2	Cyclooxygenase-2	P35354	SwissTargetPrediction
Cryptotanshinone	NAAA	N-acylsphingosine-amidohydrolase (by homology)	Q02083	SwissTargetPrediction
Cryptotanshinone	GSK3B	Glycogen synthase kinase-3 beta	P49841	SwissTargetPrediction
Cryptotanshinone	PDE4B	Phosphodiesterase 4B	Q07343	SwissTargetPrediction
Cryptotanshinone	GSK3A	Glycogen synthase kinase-3 alpha	P49840	SwissTargetPrediction
Cryptotanshinone	PDE7A	Phosphodiesterase 7A	Q13946	SwissTargetPrediction
Cryptotanshinone	ADRA2A	Alpha-2a adRENergic receptor	P08913	SwissTargetPrediction
Cryptotanshinone	EGFR	Epidermal growth factor receptor erbB1	P00533	SwissTargetPrediction
Cryptotanshinone	TOP2A	DNA topoisomerase 2-alpha (EC 5.6.2.2) (DNA topoisomerase II, alpha isozyme)	P11388	TCMSP
Cryptotanshinone	TNF	Tumor necrosis factor (Cachectin) (TNF-alpha) (Tumor necrosis factor ligand superfamily member 2) (TNF-a) [Cleaved into: Tumor necrosis factor, membrane form (N-terminal fragment) (NTF); IntrACEllular domain 1 (ICD1); IntrACEllular domain 2 (ICD2); C-domain 1; C-domain 2; Tumor necrosis factor, soluble form]	P01375	TCMSP
Cryptotanshinone	STAT3	Signal transducer and activator of transcription 3 (Acute-phase response factor)	P40763	TCMSP
Cryptotanshinone	SCN5A	Sodium channel protein type 5 subunit alpha (Sodium channel protein cardiac muscle subunit alpha) (Sodium channel protein type V subunit alpha) (Voltage-gated sodium channel subunit alpha Nav1.5) (hH1)	Q14524	TCMSP
Cryptotanshinone	RELA	Transcription factor p65 (Nuclear factor NF-kappa-B p65 subunit) (Nuclear factor of kappa light polypeptide gene enhancer in B-cells 3)	Q04206	TCMSP
Cryptotanshinone	PTGS2	Prostaglandin G/H synthase 2 (EC 1.14.99.1) (Cyclooxygenase-2) (COX-2) (PHS II) (Prostaglandin H2 synthase 2) (PGH synthase 2) (PGHS-2) (Prostaglandin-endoperoxide synthase 2)	P35354	TCMSP
Cryptotanshinone	PTGS1	Prostaglandin G/H synthase 1 (EC 1.14.99.1) (Cyclooxygenase-1) (COX-1) (Prostaglandin H2 synthase 1) (PGH synthase 1) (PGHS-1) (PHS 1) (Prostaglandin-endoperoxide synthase 1)	P23219	TCMSP
Cryptotanshinone	PGR	Progesterone receptor (PR) (Nuclear receptor subfamily 3 group C member 3)	P06401	TCMSP
Cryptotanshinone	OPRM1	Mu-type opioid receptor (M-OR-1) (MOR-1) (Mu opiate receptor) (Mu opioid receptor) (MOP) (hMOP)	P35372	TCMSP
Cryptotanshinone	OPRD1	Delta-type opioid receptor (D-OR-1) (DOR-1)	P41143	TCMSP
Cryptotanshinone	NCOA2	Nuclear receptor coactivator 2 (NCoA-2) (Class E basic helix-loop-helix protein 75) (bHLHe75) (Transcriptional intermediary factor 2) (hTIF2)	Q15596	TCMSP
Cryptotanshinone	NCOA1	Nuclear receptor coactivator 1 (NCoA-1) (EC 2.3.1.48) (Class E basic helix-loop-helix protein 74) (bHLHe74) (Protein Hin-2) (RIP160) (RENal carcinoma antigen NY-REN-52) (Steroid receptor coactivator 1) (SRC-1)	Q15788	TCMSP
Cryptotanshinone	GABRA1	Gamma-aminobutyric acid receptor subunit alpha-1 (GABA(A) receptor subunit alpha-1)	P14867	TCMSP
Cryptotanshinone	EDN1	Endothelin-1 (Preproendothelin-1) (PPET1) [Cleaved into: Endothelin-1 (ET-1); Big endothelin-1]	P05305	TCMSP
Cryptotanshinone	DRD1	D(1A) dopamine receptor (Dopamine D1 receptor)	P21728	TCMSP
Cryptotanshinone	CHRNA7	Neuronal ACEtylcholine receptor subunit alpha-7	P36544	TCMSP
Cryptotanshinone	CHRM5	Muscarinic ACEtylcholine receptor M5	P08912	TCMSP
Cryptotanshinone	CHRM4	Muscarinic ACEtylcholine receptor M4	P08173	TCMSP
Cryptotanshinone	CHRM3	Muscarinic ACEtylcholine receptor M3	P20309	TCMSP
Cryptotanshinone	CHRM2	Muscarinic ACEtylcholine receptor M2	P08172	TCMSP
Cryptotanshinone	CHRM1	Muscarinic ACEtylcholine receptor M1	P11229	TCMSP
Cryptotanshinone	CCND1	G1/S-specific cyclin-D1 (B-cell lymphoma 1 protein) (BCL-1) (BCL-1 oncogene) (PRAD1 oncogene)	P24385	TCMSP
Cryptotanshinone	CA2	Carbonic anhydrase 2 (EC 4.2.1.1) (Carbonate dehydratase II) (Carbonic anhydrase C) (CAC) (Carbonic anhydrase II) (CA-II) (Cyanamide hydratase CA2) (EC 4.2.1.69)	P00918	TCMSP
Cryptotanshinone	BIRC5	Baculoviral IAP repeat-containing protein 5 (Apoptosis inhibitor 4) (Apoptosis inhibitor survivin)	O15392	TCMSP
Cryptotanshinone	BCL2L1	Bcl-2-like protein 1 (Bcl2-L-1) (Apoptosis regulator Bcl-X)	Q07817	TCMSP
Cryptotanshinone	APP	Amyloid-beta precursor protein (APP) (ABPP) (APPI) (Alzheimer disease amyloid A4 protein homolog) (Alzheimer disease amyloid protein) (Amyloid precursor protein) (Amyloid-beta (A4) precursor protein) (Amyloid-beta A4 protein) (Cerebral vascular amyloid peptide) (CVAP) (PreA4) (Protease nexin-II) (PN-II) [Cleaved into: N-APP; Soluble APP-alpha (S-APP-alpha); Soluble APP-beta (S-APP-beta); C99 (Bet…	P05067	TCMSP
Cryptotanshinone	ADRB2	Beta-2 adRENergic receptor (Beta-2 adRENoreceptor) (Beta-2 adRENoceptor)	P07550	TCMSP
Cryptotanshinone	ADRA1B	Alpha-1B adRENergic receptor (Alpha-1B adRENoreceptor) (Alpha-1B adRENoceptor)	P35368	TCMSP
Cryptotanshinone	ADRA1A	Alpha-1D adRENergic receptor (Alpha-1A adRENergic receptor) (Alpha-1D adRENoreceptor) (Alpha-1D adRENoceptor) (Alpha-adRENergic receptor 1a)	P25100	TCMSP
Cryptotanshinone	ADRA1A	Alpha-1A adRENergic receptor (Alpha-1A adRENoreceptor) (Alpha-1A adRENoceptor) (Alpha-1C adRENergic receptor) (Alpha-adRENergic receptor 1c)	P35348	TCMSP
Danshensu	EGFR	Epidermal growth factor receptor erbB1	P00533	SwissTargetPrediction
Danshensu	FYN	Tyrosine-protein kinase FYN	P06241	SwissTargetPrediction
Danshensu	LCK	Tyrosine-protein kinase LCK	P06239	SwissTargetPrediction
Danshensu	ESR1	Estrogen receptor alpha	P03372	SwissTargetPrediction
Danshensu	KDM4E	Lysine-specific demethylase 4D-like	B2RXH2	SwissTargetPrediction
Danshensu	ECE1	Endothelin-converting enzyme 1	P42892	SwissTargetPrediction
Danshensu	LAP3	Leucine aminopeptidase	P28838	SwissTargetPrediction
Danshensu	TPMT	Thiopurine S-methyltransferase	P51580	SwissTargetPrediction
Danshensu	CYP19A1	Cytochrome P450 19A1	P11511	SwissTargetPrediction
Danshensu	GPR35	G-protein coupled receptor 35	Q9HC97	SwissTargetPrediction
Danshensu	SOD1	Superoxide dismutase [Cu-Zn] (EC 1.15.1.1) (Superoxide dismutase 1) (hSod1)	P00441	TCMSP
Danshensu	TIMP1	Metalloproteinase inhibitor 1 (Erythroid-potentiating activity) (EPA) (Fibroblast collagenase inhibitor) (Collagenase inhibitor) (Tissue inhibitor of metalloproteinases 1) (TIMP-1)	P01033	TCMSP
Danshensu	TGFB1	Transforming growth factor beta-1 proprotein [Cleaved into: Latency-associated peptide (LAP); Transforming growth factor beta-1 (TGF-beta-1)]	P01137	TCMSP
Danshensu	NPPA	Natriuretic peptides A (Atrial natriuretic factor prohormone) (proANF) (Atrial natriuretic peptide prohormone) (preproANP) (proANP) (Atriopeptigen) (Cardiodilatin) (CDD) (preproCDD-ANF) [Cleaved into: Long-acting natriuretic peptide (LANP) (Long-acting natriuretic hormone) (LANH) (Pro atrial natriuretic factor 1-30) (proANF 1-30) (Pro atrial natriuretic peptide 1-30) (proANP 1-30); Vessel dilator…	P01160	TCMSP
Danshensu	COL1A1	Collagen alpha-1(I) chain (Alpha-1 type I collagen)	P02452	TCMSP
Danshensu	COL3A1	Collagen alpha-1(III) chain	P02461	TCMSP
Danshensu	ADRB2	Beta-2 adRENergic receptor (Beta-2 adRENoreceptor) (Beta-2 adRENoceptor)	P07550	TCMSP
Danshensu	ADRB1	Beta-1 adRENergic receptor (Beta-1 adRENoreceptor) (Beta-1 adRENoceptor)	P08588	TCMSP
Danshensu	ADRA2A	Alpha-2A adRENergic receptor (Alpha-2 adRENergic receptor subtype C10) (Alpha-2A adRENoreceptor) (Alpha-2A adRENoceptor) (Alpha-2AAR)	P08913	TCMSP
Danshensu	LTA4H	Leukotriene A-4 hydrolase (LTA-4 hydrolase) (EC 3.3.2.6) (Leukotriene A(4) hydrolase) (Tripeptide aminopeptidase LTA4H) (EC 3.4.11.4)	P09960	TCMSP
Danshensu	DPEP1	Dipeptidase 1 (EC 3.4.13.19) (Beta-lactamase) (EC 3.5.2.6) (Dehydropeptidase-I) (Microsomal dipeptidase) (RENal dipeptidase) (hRDP)	P16444	TCMSP
Danshensu	CTRB1	Chymotrypsinogen B (EC 3.4.21.1) [Cleaved into: Chymotrypsin B chain A; Chymotrypsin B chain B; Chymotrypsin B chain C]	P17538	TCMSP
Danshensu	ADRA2B	Alpha-2B adRENergic receptor (Alpha-2 adRENergic receptor subtype C2) (Alpha-2B adRENoreceptor) (Alpha-2B adRENoceptor) (Alpha-2BAR)	P18089	TCMSP
Danshensu	ADRA2C	Alpha-2C adRENergic receptor (Alpha-2 adRENergic receptor subtype C4) (Alpha-2C adRENoreceptor) (Alpha-2C adRENoceptor) (Alpha-2CAR)	P18825	TCMSP
Danshensu	NF1	Neurofibromin (Neurofibromatosis-related protein NF-1) [Cleaved into: Neurofibromin truncated]	P21359	TCMSP
Danshensu	ACHE	ACEtylcholinesterase (AChE) (EC 3.1.1.7)	P22303	TCMSP
Danshensu	PTGS1	Prostaglandin G/H synthase 1 (EC 1.14.99.1) (Cyclooxygenase-1) (COX-1) (Prostaglandin H2 synthase 1) (PGH synthase 1) (PGHS-1) (PHS 1) (Prostaglandin-endoperoxide synthase 1)	P23219	TCMSP
Danshensu	ADRA1D	Alpha-1D adRENergic receptor (Alpha-1A adRENergic receptor) (Alpha-1D adRENoreceptor) (Alpha-1D adRENoceptor) (Alpha-adRENergic receptor 1a)	P25100	TCMSP
Danshensu	MAOB	Amine oxidase [flavin-containing] B (EC 1.4.3.21) (EC 1.4.3.4) (Monoamine oxidase type B) (MAO-B)	P27338	TCMSP
Danshensu	DPP4	Dipeptidyl peptidase 4 (EC 3.4.14.5) (ADABP) (Adenosine deaminase complexing protein 2) (ADCP-2) (Dipeptidyl peptidase IV) (DPP IV) (T-cell activation antigen CD26) (TP103) (CD antigen CD26) [Cleaved into: Dipeptidyl peptidase 4 membrane form (Dipeptidyl peptidase IV membrane form); Dipeptidyl peptidase 4 soluble form (Dipeptidyl peptidase IV soluble form)]	P27487	TCMSP
Danshensu	PTGS2	Prostaglandin G/H synthase 2 (EC 1.14.99.1) (Cyclooxygenase-2) (COX-2) (PHS II) (Prostaglandin H2 synthase 2) (PGH synthase 2) (PGHS-2) (Prostaglandin-endoperoxide synthase 2)	P35354	TCMSP
Danshensu	ACTB	Actin, cytoplasmic 1 (EC 3.6.4.-) (Beta-actin) [Cleaved into: Actin, cytoplasmic 1, N-terminally processed]	P60709	TCMSP
Danshensu	RELA	Transcription factor p65 (Nuclear factor NF-kappa-B p65 subunit) (Nuclear factor of kappa light polypeptide gene enhancer in B-cells 3)	Q04206	TCMSP
Danshenxinkun A	AKR1B1	Aldose reductase (by homology)	P15121	SwissTargetPrediction
Danshenxinkun A	CES2	Carboxylesterase 2	O00748	SwissTargetPrediction
Danshenxinkun A	CES1	Acyl coenzyme A:cholesterol acyltransferase	P23141	SwissTargetPrediction
Danshenxinkun A	TDP2	Tyrosyl-DNA phosphodiesterase 2	O95551	SwissTargetPrediction
Danshenxinkun A	MALT1	Mucosa-associated lymphoid tissue lymphoma translocation protein 1	Q9UDY8	SwissTargetPrediction
Danshenxinkun A	TOP1	DNA topoisomerase I	P11387	SwissTargetPrediction
Danshenxinkun A	PTPN6	Protein-tyrosine phosphatase 1C	P29350	SwissTargetPrediction
Danshenxinkun A	PTPN11	Protein-tyrosine phosphatase 2C	Q06124	SwissTargetPrediction
Danshenxinkun A	CDC25A	Dual specificity phosphatase Cdc25A	P30304	SwissTargetPrediction
Danshenxinkun A	ACHE	ACEtylcholinesterase	P22303	SwissTargetPrediction
Danshenxinkun A	MCL1	Induced myeloid leukemia cell diffeRENtiation protein Mcl-1	Q07820	SwissTargetPrediction
Danshenxinkun A	PTPRC	Leukocyte common antigen	P08575	SwissTargetPrediction
Danshenxinkun A	DUSP1	Dual specificity protein phosphatase 1 (by homology)	P28562	SwissTargetPrediction
Danshenxinkun A	IKBKB	Inhibitor of nuclear factor kappa B kinase beta subunit	O14920	SwissTargetPrediction
Danshenxinkun A	DHODH	Dihydroorotate dehydrogenase	Q02127	SwissTargetPrediction
Danshenxinkun A	CDC25B	Dual specificity phosphatase Cdc25B	P30305	SwissTargetPrediction
Danshenxinkun A	EDNRA	Endothelin receptor ET-A (by homology)	P25101	SwissTargetPrediction
Danshenxinkun A	STS	Steryl-sulfatase	P08842	SwissTargetPrediction
Danshenxinkun A	HCAR2	Hydroxycarboxylic acid receptor 2	Q8TDS4	SwissTargetPrediction
Danshenxinkun A	SLC5A2	Sodium/glucose cotransporter 2	P31639	SwissTargetPrediction
Danshenxinkun A	EGFR	Epidermal growth factor receptor erbB1	P00533	SwissTargetPrediction
Danshenxinkun A	AMPD3	AMP deaminase 3	Q01432	SwissTargetPrediction
Danshenxinkun A	IDO1	Indoleamine 2,3-dioxygenase	P14902	SwissTargetPrediction
Danshenxinkun A	PYGL	Liver glycogen phosphorylase	P06737	SwissTargetPrediction
Danshenxinkun A	PYGM	Muscle glycogen phosphorylase	P11217	SwissTargetPrediction
Danshenxinkun A	MAPK8	c-Jun N-terminal kinase 1	P45983	SwissTargetPrediction
Danshenxinkun A	HAO2	Hydroxyacid oxidase 2 (by homology)	Q9NYQ3	SwissTargetPrediction
Danshenxinkun A	AMPD2	AMP deaminase 2	Q01433	SwissTargetPrediction
Danshenxinkun A	AMPD1	AMP deaminase 1	P23109	SwissTargetPrediction
Danshenxinkun A	METAP2	Methionine aminopeptidase 2	P50579	SwissTargetPrediction
Danshenxinkun A	PPARG	Peroxisome proliferator-activated receptor gamma	P37231	SwissTargetPrediction
Danshenxinkun A	PPARA	Peroxisome proliferator-activated receptor alpha	Q07869	SwissTargetPrediction
Danshenxinkun A	FNTB	Protein farnesyltransferase	P49356	SwissTargetPrediction
Danshenxinkun A	FNTA	Protein farnesyltransferase	P49354	SwissTargetPrediction
Danshenxinkun A	FLT1	Vascular endothelial growth factor receptor 1	P17948	SwissTargetPrediction
Danshenxinkun A	PFKFB3	6-phosphofructo-2-kinase/fructose-2,6-bisphosphatase 3	Q16875	SwissTargetPrediction
Danshenxinkun A	KDR	Vascular endothelial growth factor receptor 2	P35968	SwissTargetPrediction
Danshenxinkun A	UPP1	Uridine phosphorylase 1 (by homology)	Q16831	SwissTargetPrediction
Danshenxinkun A	LTA4H	Leukotriene A4 hydrolase	P09960	SwissTargetPrediction
Danshenxinkun A	ACE	Angiotensin-converting enzyme	P12821	SwissTargetPrediction
Danshenxinkun A	MME	Neprilysin	P08473	SwissTargetPrediction
Danshenxinkun A	FBP1	Fructose-1,6-bisphosphatase	P09467	SwissTargetPrediction
Danshenxinkun A	CCR9	C-C chemokine receptor type 9	P51686	SwissTargetPrediction
Danshenxinkun A	LDHA	L-lactate dehydrogenase A chain	P00338	SwissTargetPrediction
Dihydrotanshinone I	AKR1B1	Aldose reductase (by homology)	P15121	SwissTargetPrediction
Dihydrotanshinone I	ACHE	ACEtylcholinesterase	P22303	SwissTargetPrediction
Dihydrotanshinone I	CES1	Acyl coenzyme A:cholesterol acyltransferase	P23141	SwissTargetPrediction
Dihydrotanshinone I	PTPN6	Protein-tyrosine phosphatase 1C	P29350	SwissTargetPrediction
Dihydrotanshinone I	CES2	Carboxylesterase 2	O00748	SwissTargetPrediction
Dihydrotanshinone I	PTPN11	Protein-tyrosine phosphatase 2C	Q06124	SwissTargetPrediction
Dihydrotanshinone I	STAT3	Signal transducer and activator of transcription 3	P40763	SwissTargetPrediction
Dihydrotanshinone I	IDO1	Indoleamine 2,3-dioxygenase	P14902	SwissTargetPrediction
Dihydrotanshinone I	MALT1	Mucosa-associated lymphoid tissue lymphoma translocation protein 1	Q9UDY8	SwissTargetPrediction
Dihydrotanshinone I	KDM4E	Lysine-specific demethylase 4D-like	B2RXH2	SwissTargetPrediction
Dihydrotanshinone I	TDP2	Tyrosyl-DNA phosphodiesterase 2	O95551	SwissTargetPrediction
Dihydrotanshinone I	DUSP1	Dual specificity protein phosphatase 1 (by homology)	P28562	SwissTargetPrediction
Dihydrotanshinone I	PTPRC	Leukocyte common antigen	P08575	SwissTargetPrediction
Dihydrotanshinone I	CDC25B	Dual specificity phosphatase Cdc25B	P30305	SwissTargetPrediction
Dihydrotanshinone I	GABRB3	GABA-A receptor; beta-3	P18507	SwissTargetPrediction
Dihydrotanshinone I	GABRG2	GABA-A receptor;gamma-2	P31644	SwissTargetPrediction
Dihydrotanshinone I	GABRA5	GABA-A receptor; alpha-5	P28472	SwissTargetPrediction
Dihydrotanshinone I	TGM2	Protein-glutamine gamma-glutamyltransferase	P21980	SwissTargetPrediction
Dihydrotanshinone I	KDR	Vascular endothelial growth factor receptor 2	P35968	SwissTargetPrediction
Dihydrotanshinone I	CA12	Carbonic anhydrase XII	O43570	SwissTargetPrediction
Dihydrotanshinone I	CA9	Carbonic anhydrase IX	Q16790	SwissTargetPrediction
Dihydrotanshinone I	ADORA3	Adenosine A3 receptor	P0DMS8	SwissTargetPrediction
Dihydrotanshinone I	ERBB2	Receptor protein-tyrosine kinase erbB-2	P04626	SwissTargetPrediction
Dihydrotanshinone I	EGFR	Epidermal growth factor receptor erbB1	P00533	SwissTargetPrediction
Dihydrotanshinone I	ALOX15	Arachidonate 15-lipoxygenase	P16050	SwissTargetPrediction
Dihydrotanshinone I	GRM5	Metabotropic glutamate receptor 5	P41594	SwissTargetPrediction
Dihydrotanshinone I	MAPK8	c-Jun N-terminal kinase 1	P45983	SwissTargetPrediction
Dihydrotanshinone I	CASP3	Caspase-3	P42574	SwissTargetPrediction
Dihydrotanshinone I	CASP7	Caspase-7	P55210	SwissTargetPrediction
Dihydrotanshinone I	ADAM17	ADAM17	P78536	SwissTargetPrediction
Dihydrotanshinone I	ADORA1	Adenosine A1 receptor (by homology)	P30542	SwissTargetPrediction
Dihydrotanshinone I	GABRG2	GABA-A receptor; gamma-2	PP18507	SwissTargetPrediction
Dihydrotanshinone I	GABRA1	GABA-A receptor; alpha-1	P14867	SwissTargetPrediction
Dihydrotanshinone I	CCNE1	Cyclin-dependent cyclin E	P24864	SwissTargetPrediction
Dihydrotanshinone I	CDK2	Cyclin-dependent kinase 2	P24941	SwissTargetPrediction
Dihydrotanshinone I	GABRA3	GABA-A receptor; alpha-3	P34903	SwissTargetPrediction
Dihydrotanshinone I	GABRG2	GABA A receptor gamma-2	P18507	SwissTargetPrediction
Dihydrotanshinone I	GABRB2	GABA A receptor beta-2	P47870	SwissTargetPrediction
Dihydrotanshinone I	CDK5	Cyclin-dependent kinase 5	Q00535	SwissTargetPrediction
Dihydrotanshinone I	CDK2	Cyclin-dependent kinase 2	P24941	SwissTargetPrediction
Dihydrotanshinone I	GABRB3	GABA-A receptor; beta-3	P28472	SwissTargetPrediction
Dihydrotanshinone I	CCNE2	Cyclin-dependent kinase 2	O96020	SwissTargetPrediction
Dihydrotanshinone I	GABRA2	GABA-A receptor; alpha-2	P47869	SwissTargetPrediction
Dihydrotanshinone I	CDK5R1	Cyclin-dependent CDK5 activator 1	Q15078	SwissTargetPrediction
Dihydrotanshinone I	HTR2B	Serotonin 2b (5-HT2b) receptor	P41595	SwissTargetPrediction
Dihydrotanshinone I	HTR2C	Serotonin 2c (5-HT2c) receptor	P28335	SwissTargetPrediction
Dihydrotanshinone I	HTR7	Serotonin 7 (5-HT7) receptor	P34969	SwissTargetPrediction
Dihydrotanshinone I	NAAA	N-acylsphingosine-amidohydrolase (by homology)	Q02083	SwissTargetPrediction
Dihydrotanshinone I	SIRT2	NAD-dependent deACEtylase sirtuin 2	Q8IXJ6	SwissTargetPrediction
Dihydrotanshinone I	PLAUR	Urokinase plasminogen activator surfACE receptor	Q03405	SwissTargetPrediction
Dihydrotanshinone I	PTPN1	Protein-tyrosine phosphatase 1B	P18031	SwissTargetPrediction
Dihydrotanshinone I	ADORA2A	Adenosine A2a receptor (by homology)	P29274	SwissTargetPrediction
Dihydrotanshinone I	ADORA2B	Adenosine A2b receptor	P29275	SwissTargetPrediction
Dihydrotanshinone I	GCK	Hexokinase type IV	P35557	SwissTargetPrediction
Dihydrotanshinone I	TOP2A	DNA topoisomerase II alpha	P11388	SwissTargetPrediction
Dihydrotanshinone I	ALPL	Alkaline phosphatase, tissue-nonspecific isozyme	P05186	SwissTargetPrediction
Dihydrotanshinone I	ALDH2	Aldehyde dehydrogenase	P05091	SwissTargetPrediction
Dihydrotanshinone I	HRH3	Histamine H3 receptor	Q9Y5N1	SwissTargetPrediction
Dihydrotanshinone I	ALDH1A1	Aldehyde dehydrogenase 1A1	P00352	SwissTargetPrediction
Dihydrotanshinone I	ALDH3A1	Aldehyde dehydrogenase dimeric NADP-preferring	P30838	SwissTargetPrediction
Dihydrotanshinone I	MAPK10	c-Jun N-terminal kinase 3	P53779	SwissTargetPrediction
Dihydrotanshinone I	CCNE1	Cyclin-dependent cyclin E1	P24864	SwissTargetPrediction
Dihydrotanshinone I	CDK5	Cyclin-dependent kinase 5/CDK5 activator 1	Q00535	SwissTargetPrediction
Dihydrotanshinone I	ELANE	Leukocyte elastase	P08246	SwissTargetPrediction
Dihydrotanshinone I	HTR3A	Serotonin 3a (5-HT3a) receptor	P46098	SwissTargetPrediction
Dihydrotanshinone I	HTR1A	Serotonin 1a (5-HT1a) receptor	P08908	SwissTargetPrediction
Dihydrotanshinone I	HTR5A	Serotonin 5a (5-HT5a) receptor	P47898	SwissTargetPrediction
Dihydrotanshinone I	CHRM4	Muscarinic ACEtylcholine receptor M4	P08173	SwissTargetPrediction
Dihydrotanshinone I	CHRM5	Muscarinic ACEtylcholine receptor M5	P08912	SwissTargetPrediction
Dihydrotanshinone I	CHRM2	Muscarinic ACEtylcholine receptor M2	P08172	SwissTargetPrediction
Dihydrotanshinone I	CHRM1	Muscarinic ACEtylcholine receptor M1	P11229	SwissTargetPrediction
Epidanshenspiroketallactone	HMOX1	Heme oxygenase 1 (by homology)	P09601	SwissTargetPrediction
Epidanshenspiroketallactone	KCNK2	Potassium channel subfamily K member 2 (by homology)	O95069	SwissTargetPrediction
Epidanshenspiroketallactone	PGR	Progesterone receptor	P06401	SwissTargetPrediction
Epidanshenspiroketallactone	ADORA1	Adenosine A1 receptor	P30542	SwissTargetPrediction
Epidanshenspiroketallactone	ADORA2A	Adenosine A2a receptor	P29274	SwissTargetPrediction
Epidanshenspiroketallactone	FADS1	Fatty acid desaturase 1	O60427	SwissTargetPrediction
Epidanshenspiroketallactone	RIPK2	Serine/threonine-protein kinase RIPK2	O43353	SwissTargetPrediction
Epidanshenspiroketallactone	BRD4	Bromodomain-containing protein 4	O60885	SwissTargetPrediction
Epidanshenspiroketallactone	PTGS1	Cyclooxygenase-1	P23219	SwissTargetPrediction
Epidanshenspiroketallactone	PTGS2	Cyclooxygenase-2	P35354	SwissTargetPrediction
Epidanshenspiroketallactone	KCNA3	Voltage-gated potassium channel subunit Kv1.3	P22001	SwissTargetPrediction
Epidanshenspiroketallactone	CCKBR	Cholecystokinin B receptor	P32239	SwissTargetPrediction
Epidanshenspiroketallactone	ALKBH3	Alpha-ketoglutarate-dependent dioxygenase alkB homolog 3	Q96Q83	SwissTargetPrediction
Epidanshenspiroketallactone	PDGFRB	PLATelet-derived growth factor receptor beta	P09619	SwissTargetPrediction
Epidanshenspiroketallactone	EGFR	Epidermal growth factor receptor erbB1	P00533	SwissTargetPrediction
Epidanshenspiroketallactone	KDR	Vascular endothelial growth factor receptor 2	P35968	SwissTargetPrediction
Epidanshenspiroketallactone	GABRG2	GABA-A receptor; gamma-2	P18507	SwissTargetPrediction
Epidanshenspiroketallactone	GABRA5	GABA-A receptor; alpha-5	P31644	SwissTargetPrediction
Epidanshenspiroketallactone	GABRB3	GABA-A receptor; beta-3	P28472	SwissTargetPrediction
Epidanshenspiroketallactone	GRM5	Metabotropic glutamate receptor 5 (by homology)	P41594	SwissTargetPrediction
Epidanshenspiroketallactone	ALOX15	Arachidonate 15-lipoxygenase	P16050	SwissTargetPrediction
Epidanshenspiroketallactone	CYP51A1	Cytochrome P450 51 (by homology)	Q16850	SwissTargetPrediction
Epidanshenspiroketallactone	SLC6A3	Dopamine transporter (by homology)	Q01959	SwissTargetPrediction
Epidanshenspiroketallactone	PDE3A	Phosphodiesterase 3	Q14432	SwissTargetPrediction
Epidanshenspiroketallactone	PDE4B	Phosphodiesterase 4B	Q07343	SwissTargetPrediction
Epidanshenspiroketallactone	FLT1	Vascular endothelial growth factor receptor 1	P17948	SwissTargetPrediction
Epidanshenspiroketallactone	CDK4	Cyclin-dependent kinase 4	P11802	SwissTargetPrediction
Epidanshenspiroketallactone	CCNB1	Cyclin-dependent cyclin B1	P14635	SwissTargetPrediction
Epidanshenspiroketallactone	CCNA1	Cyclin-dependent cyclin A	P78396	SwissTargetPrediction
Epidanshenspiroketallactone	CCNA2	Cyclin-dependent cyclin A	P20248	SwissTargetPrediction
Epidanshenspiroketallactone	CCND1	Cyclin-dependent cyclin D1	P24385	SwissTargetPrediction
Epidanshenspiroketallactone	CDK1	Cyclin-dependent kinase 1	P06493	SwissTargetPrediction
Epidanshenspiroketallactone	CDK2	Cyclin-dependent kinase 2	P24941	SwissTargetPrediction
Epidanshenspiroketallactone	VDR	Vitamin D receptor	P11473	SwissTargetPrediction
Epidanshenspiroketallactone	IMPDH2	Inosine-5'-monophosphate dehydrogenase 2	P12268	SwissTargetPrediction
Epidanshenspiroketallactone	GSK3B	Glycogen synthase kinase-3 beta	P49841	SwissTargetPrediction
Epidanshenspiroketallactone	SRC	Tyrosine-protein kinase SRC	P12931	SwissTargetPrediction
Epidanshenspiroketallactone	CTSK	Cathepsin K	P43235	SwissTargetPrediction
Epidanshenspiroketallactone	GSK3A	Glycogen synthase kinase-3 alpha	P49840	SwissTargetPrediction
Epidanshenspiroketallactone	KNG1	Kininogen-1	P01042	SwissTargetPrediction
Epidanshenspiroketallactone	MAPK1	MAP kinase ERK2	P28482	SwissTargetPrediction
Epidanshenspiroketallactone	LTA4H	Leukotriene A4 hydrolase	P09960	SwissTargetPrediction
Epidanshenspiroketallactone	CREBBP	CREB-binding protein/p53	Q92793	SwissTargetPrediction
Epidanshenspiroketallactone	GCGR	Glucagon receptor	P47871	SwissTargetPrediction
Epidanshenspiroketallactone	HIF1A	Hypoxia-inducible factor 1 alpha	Q16665	SwissTargetPrediction
Epidanshenspiroketallactone	MTNR1A	Melatonin receptor 1A	P48039	SwissTargetPrediction
Epidanshenspiroketallactone	MTNR1B	Melatonin receptor 1B	P49286	SwissTargetPrediction
Epidanshenspiroketallactone	NQO2	Quinone reductase 2	P16083	SwissTargetPrediction
Epidanshenspiroketallactone	CNR1	Cannabinoid receptor 1	P21554	SwissTargetPrediction
Epidanshenspiroketallactone	KCNH2	HERG	Q12809	SwissTargetPrediction
Epidanshenspiroketallactone	CNR2	Cannabinoid receptor 2	P34972	SwissTargetPrediction
Epidanshenspiroketallactone	HCRTR2	Orexin receptor 2	O43614	SwissTargetPrediction
Epidanshenspiroketallactone	MDM2	p53-binding protein Mdm-2	Q00987	SwissTargetPrediction
Epidanshenspiroketallactone	HCRTR1	Orexin receptor 1	O43613	SwissTargetPrediction
Epidanshenspiroketallactone	SLC6A2	Norepinephrine transporter	P23975	SwissTargetPrediction
Epidanshenspiroketallactone	KCNK3	Potassium channel subfamily K member 3	O14649	SwissTargetPrediction
Epidanshenspiroketallactone	KCNK9	Potassium channel subfamily K member 9	Q9NPC2	SwissTargetPrediction
Epidanshenspiroketallactone	CHRM1	Muscarinic ACEtylcholine receptor M1 (by homology)	P11229	SwissTargetPrediction
Epidanshenspiroketallactone	MAPK8	c-Jun N-terminal kinase 1	P45983	SwissTargetPrediction
Epidanshenspiroketallactone	HSD11B1	11-beta-hydroxysteroid dehydrogenase 1	P28845	SwissTargetPrediction
Epidanshenspiroketallactone	ESR1	Estrogen receptor (ER) (ER-alpha) (Estradiol receptor) (Nuclear receptor subfamily 3 group A member 1)	P03372	TCMSP
Epidanshenspiroketallactone	ADRB2	Beta-2 adRENergic receptor (Beta-2 adRENoreceptor) (Beta-2 adRENoceptor)	P07550	TCMSP
Epidanshenspiroketallactone	HSP90AA1	Heat shock protein HSP 90-alpha (EC 3.6.4.10) (Heat shock 86 kDa) (HSP 86) (HSP86) (Lipopolysaccharide-associated protein 2) (LAP-2) (LPS-associated protein 2) (RENal carcinoma antigen NY-REN-38)	P07900	TCMSP
Epidanshenspiroketallactone	CHRM2	Muscarinic ACEtylcholine receptor M2	P08172	TCMSP
Epidanshenspiroketallactone	CHRM4	Muscarinic ACEtylcholine receptor M4	P08173	TCMSP
Epidanshenspiroketallactone	CHRM5	Muscarinic ACEtylcholine receptor M5	P08912	TCMSP
Epidanshenspiroketallactone	CHRM1	Muscarinic ACEtylcholine receptor M1	P11229	TCMSP
Epidanshenspiroketallactone	PIM1	Serine/threonine-protein kinase pim-1 (EC 2.7.11.1)	P11309	TCMSP
Epidanshenspiroketallactone	GABRA1	Gamma-aminobutyric acid receptor subunit alpha-1 (GABA(A) receptor subunit alpha-1)	P14867	TCMSP
Epidanshenspiroketallactone	RXRA	Retinoic acid receptor RXR-alpha (Nuclear receptor subfamily 2 group B member 1) (Retinoid X receptor alpha)	P19793	TCMSP
Epidanshenspiroketallactone	CHRM3	Muscarinic ACEtylcholine receptor M3	P20309	TCMSP
Epidanshenspiroketallactone	DRD1	D(1A) dopamine receptor (Dopamine D1 receptor)	P21728	TCMSP
Epidanshenspiroketallactone	PTGS1	Prostaglandin G/H synthase 1 (EC 1.14.99.1) (Cyclooxygenase-1) (COX-1) (Prostaglandin H2 synthase 1) (PGH synthase 1) (PGHS-1) (PHS 1) (Prostaglandin-endoperoxide synthase 1)	P23219	TCMSP
Epidanshenspiroketallactone	CDK2	Cyclin-dependent kinase 2 (EC 2.7.11.22) (Cell division protein kinase 2) (p33 protein kinase)	P24941	TCMSP
Epidanshenspiroketallactone	ADRA1A	Alpha-1D adRENergic receptor (Alpha-1A adRENergic receptor) (Alpha-1D adRENoreceptor) (Alpha-1D adRENoceptor) (Alpha-adRENergic receptor 1a)	P25100	TCMSP
Epidanshenspiroketallactone	HTR2A	5-hydroxytryptamine receptor 2A (5-HT-2) (5-HT-2A) (Serotonin receptor 2A)	P28223	TCMSP
Epidanshenspiroketallactone	NOS3	Nitric oxide synthase 3 (EC 1.14.13.39) (Constitutive NOS) (cNOS) (EC-NOS) (NOS type III) (NOSIII) (Nitric oxide synthase, endothelial) (Endothelial NOS) (eNOS)	P29474	TCMSP
Epidanshenspiroketallactone	SLC6A4	Sodium-dependent serotonin transporter (SERT) (5HT transporter) (5HTT) (Solute carrier family 6 member 4)	P31645	TCMSP
Epidanshenspiroketallactone	ADRA1A	Alpha-1A adRENergic receptor (Alpha-1A adRENoreceptor) (Alpha-1A adRENoceptor) (Alpha-1C adRENergic receptor) (Alpha-adRENergic receptor 1c)	P35348	TCMSP
Epidanshenspiroketallactone	PTGS2	Prostaglandin G/H synthase 2 (EC 1.14.99.1) (Cyclooxygenase-2) (COX-2) (PHS II) (Prostaglandin H2 synthase 2) (PGH synthase 2) (PGHS-2) (Prostaglandin-endoperoxide synthase 2)	P35354	TCMSP
Epidanshenspiroketallactone	ADRA1B	Alpha-1B adRENergic receptor (Alpha-1B adRENoreceptor) (Alpha-1B adRENoceptor)	P35368	TCMSP
Epidanshenspiroketallactone	OPRM1	Mu-type opioid receptor (M-OR-1) (MOR-1) (Mu opiate receptor) (Mu opioid receptor) (MOP) (hMOP)	P35372	TCMSP
Epidanshenspiroketallactone	CHRNA7	Neuronal ACEtylcholine receptor subunit alpha-7	P36544	TCMSP
Epidanshenspiroketallactone	OPRD1	Delta-type opioid receptor (D-OR-1) (DOR-1)	P41143	TCMSP
Epidanshenspiroketallactone	PDE3A	cGMP-inhibited 3',5'-cyclic phosphodiesterase 3A (EC 3.1.4.17) (Cyclic GMP-inhibited phosphodiesterase A) (CGI-PDE A) (cGMP-inhibited cAMP phosphodiesterase) (cGI-PDE)	Q14432	TCMSP
Epidanshenspiroketallactone	SCN5A	Sodium channel protein type 5 subunit alpha (Sodium channel protein cardiac muscle subunit alpha) (Sodium channel protein type V subunit alpha) (Voltage-gated sodium channel subunit alpha Nav1.5) (hH1)	Q14524	TCMSP
Ginsenoside F1	STAT3	Signal transducer and activator of transcription 3	P40763	SwissTargetPrediction
Ginsenoside F1	IL2	Interleukin-2	P60568	SwissTargetPrediction
Ginsenoside F1	PTAFR	PLATelet activating factor receptor	P25105	SwissTargetPrediction
Ginsenoside F1	PSEN2	Gamma-secretase	P49810	SwissTargetPrediction
Ginsenoside F1	HSP90AA1	Heat shock protein HSP 90-alpha	P07900	SwissTargetPrediction
Ginsenoside F1	VEGFA	Vascular endothelial growth factor A	P15692	SwissTargetPrediction
Ginsenoside F1	FGF1	Acidic fibroblast growth factor	P05230	SwissTargetPrediction
Ginsenoside F1	FGF2	Basic fibroblast growth factor	P09038	SwissTargetPrediction
Ginsenoside F1	HPSE	Heparanase	Q9Y251	SwissTargetPrediction
Ginsenoside F1	ATP1A1	Sodium/potassium-transporting ATPase alpha-1 chain	P05023	SwissTargetPrediction
Ginsenoside F1	GRIA1	Glutamate receptor ionotropic, AMPA 1	P42261	SwissTargetPrediction
Ginsenoside F1	BCL2L1	Apoptosis regulator Bcl-X	Q07817	SwissTargetPrediction
Ginsenoside F1	PGK1	Phosphoglycerate kinase 1	P00558	SwissTargetPrediction
Ginsenoside F1	CDK2	Cyclin-dependent kinase 2	P24941	SwissTargetPrediction
Ginsenoside F1	CDK1	Cyclin-dependent kinase 1	P06493	SwissTargetPrediction
Ginsenoside F1	LGALS4	Galectin-4	P56470	SwissTargetPrediction
Ginsenoside F1	LGALS3	Galectin-3	P17931	SwissTargetPrediction
Ginsenoside F1	LGALS8	Galectin-8	O00214	SwissTargetPrediction
Ginsenoside F1	MAPK8	c-Jun N-terminal kinase 1	P45983	SwissTargetPrediction
Ginsenoside F1	MAPK9	c-Jun N-terminal kinase 2	P45984	SwissTargetPrediction
Ginsenoside Rb1	STAT3	Signal transducer and activator of transcription 3	P40763	SwissTargetPrediction
Ginsenoside Rb1	PTAFR	PLATelet activating factor receptor	P25105	SwissTargetPrediction
Ginsenoside Rb1	IL2	Interleukin-2	P60568	SwissTargetPrediction
Ginsenoside Rb1	VEGFA	Vascular endothelial growth factor A	P15692	SwissTargetPrediction
Ginsenoside Rb1	FGF1	Acidic fibroblast growth factor	P05230	SwissTargetPrediction
Ginsenoside Rb1	FGF2	Basic fibroblast growth factor	P09038	SwissTargetPrediction
Ginsenoside Rb1	HPSE	Heparanase	Q9Y251	SwissTargetPrediction
Ginsenoside Rb1	RORC	Nuclear receptor ROR-gamma	P51449	SwissTargetPrediction
Ginsenoside Rb1	PSEN2	Gamma-secretase	P49810	SwissTargetPrediction
Ginsenoside Rb1	PSENEN	Gamma-secretase	Q9NZ42	SwissTargetPrediction
Ginsenoside Rb1	NCSTN	Gamma-secretase	Q92542	SwissTargetPrediction
Ginsenoside Rb1	APH1A	Gamma-secretase	Q96BI3	SwissTargetPrediction
Ginsenoside Rb1	PSEN1	Gamma-secretase	P49768	SwissTargetPrediction
Ginsenoside Rb1	APH1B	Gamma-secretase	Q8WW43	SwissTargetPrediction
Ginsenoside Rb1	HSP90AA1	Heat shock protein HSP 90-alpha	P07900	SwissTargetPrediction
Ginsenoside Rb1	LGALS4	Galectin-4	P56470	SwissTargetPrediction
Ginsenoside Rb1	LGALS3	Galectin-3	P17931	SwissTargetPrediction
Ginsenoside Rb1	LGALS8	Galectin-8	O00214	SwissTargetPrediction
Ginsenoside Rb1	BCL2L1	Apoptosis regulator Bcl-X	Q07817	SwissTargetPrediction
Ginsenoside Rb1	CDK1	Cyclin-dependent kinase 1	P06493	SwissTargetPrediction
Ginsenoside Rb1	HSD11B2	11-beta-hydroxysteroid dehydrogenase 2	P80365	SwissTargetPrediction
Ginsenoside Rb1	HSD11B1	11-beta-hydroxysteroid dehydrogenase 1	P28845	SwissTargetPrediction
Ginsenoside Rb1	ATP1A1	Sodium/potassium-transporting ATPase alpha-1 chain	P05023	SwissTargetPrediction
Ginsenoside Rd	STAT3	Signal transducer and activator of transcription 3	P40763	SwissTargetPrediction
Ginsenoside Rd	PTAFR	PLATelet activating factor receptor	P25105	SwissTargetPrediction
Ginsenoside Rd	IL2	Interleukin-2	P60568	SwissTargetPrediction
Ginsenoside Rd	VEGFA	Vascular endothelial growth factor A	P15692	SwissTargetPrediction
Ginsenoside Rd	FGF1	Acidic fibroblast growth factor	P05230	SwissTargetPrediction
Ginsenoside Rd	FGF2	Basic fibroblast growth factor	P09038	SwissTargetPrediction
Ginsenoside Rd	HPSE	Heparanase	Q9Y251	SwissTargetPrediction
Ginsenoside Rd	RORC	Nuclear receptor ROR-gamma	P51449	SwissTargetPrediction
Ginsenoside Rd	ATP1A1	Sodium/potassium-transporting ATPase alpha-1 chain	P05023	SwissTargetPrediction
Ginsenoside Rd	PSENEN	Gamma-secretase	Q9NZ42	SwissTargetPrediction
Ginsenoside Rd	NCSTN	Gamma-secretase	Q92542	SwissTargetPrediction
Ginsenoside Rd	APH1A	Gamma-secretase	Q96BI3	SwissTargetPrediction
Ginsenoside Rd	PSEN1	Gamma-secretase	P49768	SwissTargetPrediction
Ginsenoside Rd	APH1B	Gamma-secretase	Q8WW43	SwissTargetPrediction
Ginsenoside Rd	PSEN2	Gamma-secretase	P49810	SwissTargetPrediction
Ginsenoside Rd	HSP90AA1	Heat shock protein HSP 90-alpha	P07900	SwissTargetPrediction
Ginsenoside Rd	LGALS4	Galectin-4	P56470	SwissTargetPrediction
Ginsenoside Rd	LGALS3	Galectin-3	P17931	SwissTargetPrediction
Ginsenoside Rd	LGALS8	Galectin-8	O00214	SwissTargetPrediction
Ginsenoside Rd	BCL2L1	Apoptosis regulator Bcl-X	Q07817	SwissTargetPrediction
Ginsenoside Rd	CDK1	Cyclin-dependent kinase 1	P06493	SwissTargetPrediction
Ginsenoside Rd	HSD11B2	11-beta-hydroxysteroid dehydrogenase 2	P80365	SwissTargetPrediction
Ginsenoside Rd	HSD11B1	11-beta-hydroxysteroid dehydrogenase 1	P28845	SwissTargetPrediction
Ginsenoside Rd	LGALS8	Galectin-8 (Gal-8) (Po66 carbohydrate-binding protein) (Po66-CBP) (Prostate carcinoma tumor antigen 1) (PCTA-1)	O00214	TCMSP
Ginsenoside Rd	MANBA	Beta-mannosidase (EC 3.2.1.25) (Lysosomal beta A mannosidase) (Mannanase) (Mannase)	O00462	TCMSP
Ginsenoside Rd	IKBKB	Inhibitor of nuclear factor kappa-B kinase subunit beta (I-kappa-B-kinase beta) (IKK-B) (IKK-beta) (IkBKB) (EC 2.7.11.10) (I-kappa-B kinase 2) (IKK-2) (IKK2) (Nuclear factor NF-kappa-B inhibitor kinase beta) (NFKBIKB) (Serine/threonine protein kinase IKBKB) (EC 2.7.11.1)	O14920	TCMSP
Ginsenoside Rd	SLC28A2	Sodium/nucleoside cotransporter 2 (Concentrative nucleoside transporter 2) (CNT 2) (hCNT2) (Na(+)/nucleoside cotransporter 2) (Sodium-coupled nucleoside transporter 2) (Sodium/purine nucleoside co-transporter) (SPNT) (Solute carrier family 28 member 2)	O43868	TCMSP
Ginsenoside Rd	PPM1B	Protein phosphatase 1B (EC 3.1.3.16) (Protein phosphatase 2C isoform beta) (PP2C-beta)	O75688	TCMSP
Ginsenoside Rd	F2	Prothrombin (EC 3.4.21.5) (Coagulation factor II) [Cleaved into: Activation peptide fragment 1; Activation peptide fragment 2; Thrombin light chain; Thrombin heavy chain]	P00734	TCMSP
Ginsenoside Rd	F10	Coagulation factor X (EC 3.4.21.6) (Stuart factor) (Stuart-Prower factor) [Cleaved into: Factor X light chain; Factor X heavy chain; Activated factor Xa heavy chain]	P00742	TCMSP
Ginsenoside Rd	PLG	Plasminogen (EC 3.4.21.7) [Cleaved into: Plasmin heavy chain A; Activation peptide; Angiostatin; Plasmin heavy chain A, short form; Plasmin light chain B]	P00747	TCMSP
Ginsenoside Rd	PDYN	Proenkephalin-B (Beta-neoendorphin-dynorphin) (Preprodynorphin) [Cleaved into: Alpha-neoendorphin; Beta-neoendorphin; Big dynorphin (Big Dyn); Dynorphin A(1-17) (Dyn-A17) (Dynorphin A); Dynorphin A(1-13); Dynorphin A(1-8); Leu-enkephalin; Rimorphin (Dynorphin B) (Dyn-B) (Dynorphin B(1-13)); Leumorphin (Dynorphin B-29)]	P01213	TCMSP
Ginsenoside Rd	NR3C1	Glucocorticoid receptor (GR) (Nuclear receptor subfamily 3 group C member 1)	P04150	TCMSP
Ginsenoside Rd	HLA-A	HLA class I histocompatibility antigen, A alpha chain (Human leukocyte antigen A) (HLA-A)	P04439	TCMSP
Ginsenoside Rd	TYMS	Thymidylate synthase (TS) (TSase) (EC 2.1.1.45)	P04818	TCMSP
Ginsenoside Rd	ATP1A1	Sodium/potassium-transporting ATPase subunit alpha-1 (Na(+)/K(+) ATPase alpha-1 subunit) (EC 7.2.2.13) (Sodium pump subunit alpha-1)	P05023	TCMSP
Ginsenoside Rd	FGF1	Fibroblast growth factor 1 (FGF-1) (Acidic fibroblast growth factor) (aFGF) (Endothelial cell growth factor) (ECGF) (Heparin-binding growth factor 1) (HBGF-1)	P05230	TCMSP
Ginsenoside Rd	JUN	Transcription factor Jun (Activator protein 1) (AP1) (Proto-oncogene c-Jun) (Transcription factor AP-1 subunit Jun) (V-jun avian sarcoma virus 17 oncogene homolog) (p39)	P05412	TCMSP
Ginsenoside Rd	ITGB1	Integrin beta-1 (Fibronectin receptor subunit beta) (Glycoprotein IIa) (GPIIA) (VLA-4 subunit beta) (CD antigen CD29)	P05556	TCMSP
Ginsenoside Rd	CDK1	Cyclin-dependent kinase 1 (CDK1) (EC 2.7.11.22) (EC 2.7.11.23) (Cell division control protein 2 homolog) (Cell division protein kinase 1) (p34 protein kinase)	P06493	TCMSP
Ginsenoside Rd	ITGAV	Integrin alpha-V (Vitronectin receptor) (Vitronectin receptor subunit alpha) (CD antigen CD51) [Cleaved into: Integrin alpha-V heavy chain; Integrin alpha-V light chain]	P06756	TCMSP
Ginsenoside Rd	PRSS1	Serine protease 1 (EC 3.4.21.4) (Anionic trypsin I) (Anionic trypsin-I) (Beta-trypsin) (Cationic trypsinogen) (Pretrypsinogen I) (Trypsin I) (Trypsin-1) [Cleaved into: Alpha-trypsin chain 1; Alpha-trypsin chain 2]	P07477	TCMSP
Ginsenoside Rd	ADRB2	Beta-2 adRENergic receptor (Beta-2 adRENoreceptor) (Beta-2 adRENoceptor)	P07550	TCMSP
Ginsenoside Rd	HSP90AA1	Heat shock protein HSP 90-alpha (EC 3.6.4.10) (Heat shock 86 kDa) (HSP 86) (HSP86) (Lipopolysaccharide-associated protein 2) (LAP-2) (LPS-associated protein 2) (RENal carcinoma antigen NY-REN-38)	P07900	TCMSP
Ginsenoside Rd	GLI1	Zinc finger protein GLI1 (Glioma-associated oncogene) (Oncogene GLI)	P08151	TCMSP
Ginsenoside Rd	ITGA2B	Integrin alpha-IIb (GPalpha IIb) (GPIIb) (PLATelet membrane glycoprotein IIb) (CD antigen CD41) [Cleaved into: Integrin alpha-IIb heavy chain; Integrin alpha-IIb light chain, form 1; Integrin alpha-IIb light chain, form 2]	P08514	TCMSP
Ginsenoside Rd	PTPRC	Receptor-type tyrosine-protein phosphatase C (EC 3.1.3.48) (Leukocyte common antigen) (L-CA) (T200) (CD antigen CD45)	P08575	TCMSP
Ginsenoside Rd	ADRB1	Beta-1 adRENergic receptor (Beta-1 adRENoreceptor) (Beta-1 adRENoceptor)	P08588	TCMSP
Ginsenoside Rd	ADRA2A	Alpha-2A adRENergic receptor (Alpha-2 adRENergic receptor subtype C10) (Alpha-2A adRENoreceptor) (Alpha-2A adRENoceptor) (Alpha-2AAR)	P08913	TCMSP
Ginsenoside Rd	FGF2	Fibroblast growth factor 2 (FGF-2) (Basic fibroblast growth factor) (bFGF) (Heparin-binding growth factor 2) (HBGF-2)	P09038	TCMSP
Ginsenoside Rd	ADORA3	Adenosine receptor A3	P0DMS8	TCMSP
Ginsenoside Rd	AR	Androgen receptor (Dihydrotestosterone receptor) (Nuclear receptor subfamily 3 group C member 4)	P10275	TCMSP
Ginsenoside Rd	CYP2D6	Cytochrome P450 2D6 (EC 1.14.14.-) (CYPIID6) (Cholesterol 25-hydroxylase) (Cytochrome P450-DB1) (Debrisoquine 4-hydroxylase)	P10635	TCMSP
Ginsenoside Rd	LIPC	Hepatic triacylglycerol lipase (HL) (Hepatic lipase) (EC 3.1.1.3) (Lipase member C) (Lysophospholipase) (EC 3.1.1.5) (Phospholipase A1) (EC 3.1.1.32)	P11150	TCMSP
Ginsenoside Rd	FGFR1	Fibroblast growth factor receptor 1 (FGFR-1) (EC 2.7.10.1) (Basic fibroblast growth factor receptor 1) (BFGFR) (bFGF-R-1) (Fms-like tyrosine kinase 2) (FLT-2) (N-sam) (Proto-oncogene c-Fgr) (CD antigen CD331)	P11362	TCMSP
Ginsenoside Rd	TOP1	DNA topoisomerase 1 (EC 5.6.2.1) (DNA topoisomerase I)	P11387	TCMSP
Ginsenoside Rd	SLC5A1	Sodium/glucose cotransporter 1 (Na(+)/glucose cotransporter 1) (High affinity sodium-glucose cotransporter) (Solute carrier family 5 member 1)	P13866	TCMSP
Ginsenoside Rd	VEGFA	Vascular endothelial growth factor A, long form (L-VEGF) (Vascular permeability factor) (VPF) [Cleaved into: N-VEGF; VEGFA]	P15692	TCMSP
Ginsenoside Rd	PRKCA	Protein kinase C alpha type (PKC-A) (PKC-alpha) (EC 2.7.11.13)	P17252	TCMSP
Ginsenoside Rd	LGALS3	Galectin-3 (Gal-3) (35 kDa lectin) (Carbohydrate-binding protein 35) (CBP 35) (Galactose-specific lectin 3) (Galactoside-binding protein) (GALBP) (IgE-binding protein) (L-31) (Laminin-binding protein) (Lectin L-29) (Mac-2 antigen)	P17931	TCMSP
Ginsenoside Rd	PTPN1	Tyrosine-protein phosphatase non-receptor type 1 (EC 3.1.3.48) (Protein-tyrosine phosphatase 1B) (PTP-1B)	P18031	TCMSP
Ginsenoside Rd	ADRA2B	Alpha-2B adRENergic receptor (Alpha-2 adRENergic receptor subtype C2) (Alpha-2B adRENoreceptor) (Alpha-2B adRENoceptor) (Alpha-2BAR)	P18089	TCMSP
Ginsenoside Rd	PTPRA	Receptor-type tyrosine-protein phosphatase alpha (Protein-tyrosine phosphatase alpha) (R-PTP-alpha) (EC 3.1.3.48)	P18433	TCMSP
Ginsenoside Rd	ADRA2C	Alpha-2C adRENergic receptor (Alpha-2 adRENergic receptor subtype C4) (Alpha-2C adRENoreceptor) (Alpha-2C adRENoceptor) (Alpha-2CAR)	P18825	TCMSP
Ginsenoside Rd	TACR2	Substance-K receptor (SKR) (NK-2 receptor) (NK-2R) (Neurokinin A receptor) (Tachykinin receptor 2)	P21452	TCMSP
Ginsenoside Rd	S1PR1	Sphingosine 1-phosphate receptor 1 (S1P receptor 1) (S1P1) (Endothelial diffeRENtiation G-protein coupled receptor 1) (Sphingosine 1-phosphate receptor Edg-1) (S1P receptor Edg-1) (CD antigen CD363)	P21453	TCMSP
Ginsenoside Rd	DRD1	D(1A) dopamine receptor (Dopamine D1 receptor)	P21728	TCMSP
Ginsenoside Rd	RRM1	Ribonucleoside-diphosphate reductase large subunit (EC 1.17.4.1) (Ribonucleoside-diphosphate reductase subunit M1) (Ribonucleotide reductase large subunit)	P23921	TCMSP
Ginsenoside Rd	SLC6A2	Sodium-dependent noradRENaline transporter (Norepinephrine transporter) (NET) (Solute carrier family 6 member 2)	P23975	TCMSP
Ginsenoside Rd	TBXAS1	Thromboxane-A synthase (TXA synthase) (TXS) (EC 5.3.99.5) (Cytochrome P450 5A1) (Hydroperoxy icosatetraenoate dehydratase) (EC 4.2.1.152)	P24557	TCMSP
Ginsenoside Rd	ADRA1D	Alpha-1D adRENergic receptor (Alpha-1A adRENergic receptor) (Alpha-1D adRENoreceptor) (Alpha-1D adRENoceptor) (Alpha-adRENergic receptor 1a)	P25100	TCMSP
Ginsenoside Rd	TACR1	Substance-P receptor (SPR) (NK-1 receptor) (NK-1R) (Tachykinin receptor 1)	P25103	TCMSP
Ginsenoside Rd	PTAFR	PLATelet-activating factor receptor (PAF-R) (PAFr)	P25105	TCMSP
Ginsenoside Rd	HTR1B	5-hydroxytryptamine receptor 1B (5-HT-1B) (5-HT1B) (S12) (Serotonin 1D beta receptor) (5-HT-1D-beta) (Serotonin receptor 1B)	P28222	TCMSP
Ginsenoside Rd	HTR2A	5-hydroxytryptamine receptor 2A (5-HT-2) (5-HT-2A) (Serotonin receptor 2A)	P28223	TCMSP
Ginsenoside Rd	HTR2C	5-hydroxytryptamine receptor 2C (5-HT-2C) (5-HT2C) (5-HTR2C) (5-hydroxytryptamine receptor 1C) (5-HT-1C) (5-HT1C) (Serotonin receptor 2C)	P28335	TCMSP
Ginsenoside Rd	HSD11B1	11-beta-hydroxysteroid dehydrogenase 1 (11-DH) (11-beta-HSD1) (EC 1.1.1.146) (7-oxosteroid reductase) (EC 1.1.1.201) (Corticosteroid 11-beta-dehydrogenase isozyme 1) (Short chain dehydrogenase/reductase family 26C member 1)	P28845	TCMSP
Ginsenoside Rd	ADORA2A	Adenosine receptor A2a	P29274	TCMSP
Ginsenoside Rd	AVPR2	Vasopressin V2 receptor (V2R) (AVPR V2) (Antidiuretic hormone receptor) (RENal-type arginine vasopressin receptor)	P30518	TCMSP
Ginsenoside Rd	ADORA1	Adenosine receptor A1	P30542	TCMSP
Ginsenoside Rd	OXTR	Oxytocin receptor (OT-R)	P30559	TCMSP
Ginsenoside Rd	SLC5A2	Sodium/glucose cotransporter 2 (Na(+)/glucose cotransporter 2) (Low affinity sodium-glucose cotransporter) (Solute carrier family 5 member 2)	P31639	TCMSP
Ginsenoside Rd	CCKBR	Gastrin/cholecystokinin type B receptor (CCK-B receptor) (CCK-BR) (Cholecystokinin-2 receptor) (CCK2-R)	P32239	TCMSP
Ginsenoside Rd	EPHX2	Bifunctional epoxide hydrolase 2 [Includes: Cytosolic epoxide hydrolase 2 (CEH) (EC 3.3.2.10) (Epoxide hydratase) (Soluble epoxide hydrolase) (SEH); Lipid-phosphate phosphatase (EC 3.1.3.76)]	P34913	TCMSP
Ginsenoside Rd	PRSS3	Trypsin-3 (EC 3.4.21.4) (Brain trypsinogen) (Mesotrypsin) (Mesotrypsinogen) (Serine protease 3) (Serine protease 4) (Trypsin III) (Trypsin IV)	P35030	TCMSP
Ginsenoside Rd	ADRA1A	Alpha-1A adRENergic receptor (Alpha-1A adRENoreceptor) (Alpha-1A adRENoceptor) (Alpha-1C adRENergic receptor) (Alpha-adRENergic receptor 1c)	P35348	TCMSP
Ginsenoside Rd	DRD3	D(3) dopamine receptor (Dopamine D3 receptor)	P35462	TCMSP
Ginsenoside Rd	KDR	Vascular endothelial growth factor receptor 2 (VEGFR-2) (EC 2.7.10.1) (Fetal liver kinase 1) (FLK-1) (Kinase insert domain receptor) (KDR) (Protein-tyrosine kinase receptor flk-1) (CD antigen CD309)	P35968	TCMSP
Ginsenoside Rd	PPP1CC	Serine/threonine-protein phosphatase PP1-gamma catalytic subunit (PP-1G) (EC 3.1.3.16) (Protein phosphatase 1C catalytic subunit)	P36873	TCMSP
Ginsenoside Rd	FLT3	Receptor-type tyrosine-protein kinase FLT3 (EC 2.7.10.1) (FL cytokine receptor) (Fetal liver kinase-2) (FLK-2) (Fms-like tyrosine kinase 3) (FLT-3) (Stem cell tyrosine kinase 1) (STK-1) (CD antigen CD135)	P36888	TCMSP
Ginsenoside Rd	STAT3	Signal transducer and activator of transcription 3 (Acute-phase response factor)	P40763	TCMSP
Ginsenoside Rd	OPRD1	Delta-type opioid receptor (D-OR-1) (DOR-1)	P41143	TCMSP
Ginsenoside Rd	HTR2B	5-hydroxytryptamine receptor 2B (5-HT-2B) (5-HT2B) (Serotonin receptor 2B)	P41595	TCMSP
Ginsenoside Rd	PIK3CA	Phosphatidylinositol 4,5-bisphosphate 3-kinase catalytic subunit alpha isoform (PI3-kinase subunit alpha) (PI3K-alpha) (PI3Kalpha) (PtdIns-3-kinase subunit alpha) (EC 2.7.1.137) (EC 2.7.1.153) (Phosphatidylinositol 4,5-bisphosphate 3-kinase 110 kDa catalytic subunit alpha) (PtdIns-3-kinase subunit p110-alpha) (p110alpha) (Phosphoinositide 3-kinase alpha) (Phosphoinositide-3-kinase catalytic alpha…	P42336	TCMSP
Ginsenoside Rd	MTOR	Serine/threonine-protein kinase mTOR (EC 2.7.11.1) (FK506-binding protein 12-rapamycin complex-associated protein 1) (FKBP12-rapamycin complex-associated protein) (Mammalian target of rapamycin) (mTOR) (Mechanistic target of rapamycin) (Rapamycin and FKBP12 target 1) (Rapamycin target protein 1)	P42345	TCMSP
Ginsenoside Rd	CASP3	Caspase-3 (CASP-3) (EC 3.4.22.56) (Apopain) (Cysteine protease CPP32) (CPP-32) (Protein Yama) (SREBP cleavage activity 1) (SCA-1) [Cleaved into: Caspase-3 subunit p17; Caspase-3 subunit p12]	P42574	TCMSP
Ginsenoside Rd	AVPR1B	Vasopressin V1b receptor (V1bR) (AVPR V1b) (AVPR V3) (Antidiuretic hormone receptor 1b) (Vasopressin V3 receptor)	P47901	TCMSP
Ginsenoside Rd	PSEN2	Presenilin-2 (PS-2) (EC 3.4.23.-) (AD3LP) (AD5) (E5-1) (STM-2) [Cleaved into: Presenilin-2 NTF subunit; Presenilin-2 CTF subunit]	P49810	TCMSP
Ginsenoside Rd	HTR6	5-hydroxytryptamine receptor 6 (5-HT-6) (5-HT6) (Serotonin receptor 6)	P50406	TCMSP
Ginsenoside Rd	METAP2	Methionine aminopeptidase 2 (MAP 2) (MetAP 2) (EC 3.4.11.18) (Initiation factor 2-associated 67 kDa glycoprotein) (p67) (p67eIF2) (Peptidase M)	P50579	TCMSP
Ginsenoside Rd	RORC	Nuclear receptor ROR-gamma (Nuclear receptor RZR-gamma) (Nuclear receptor subfamily 1 group F member 3) (RAR-related orphan receptor C) (Retinoid-related orphan receptor-gamma)	P51449	TCMSP
Ginsenoside Rd	LGALS4	Galectin-4 (Gal-4) (Antigen NY-CO-27) (L-36 lactose-binding protein) (L36LBP) (Lactose-binding lectin 4)	P56470	TCMSP
Ginsenoside Rd	BACE1	Beta-secretase 1 (EC 3.4.23.46) (Aspartyl protease 2) (ASP2) (Asp 2) (Beta-site amyloid precursor protein cleaving enzyme 1) (Beta-site APP cleaving enzyme 1) (Memapsin-2) (Membrane-associated aspartic protease 2)	P56817	TCMSP
Ginsenoside Rd	IL2	Interleukin-2 (IL-2) (T-cell growth factor) (TCGF) (Aldesleukin)	P60568	TCMSP
Ginsenoside Rd	PPP2CA	Serine/threonine-protein phosphatase 2A catalytic subunit alpha isoform (PP2A-alpha) (EC 3.1.3.16) (Replication protein C) (RP-C)	P67775	TCMSP
Ginsenoside Rd	HSD11B2	11-beta-hydroxysteroid dehydrogenase type 2 (11-DH2) (11-beta-HSD2) (EC 1.1.1.-) (11-beta-hydroxysteroid dehydrogenase type II) (11-HSD type II) (11-beta-HSD type II) (Corticosteroid 11-beta-dehydrogenase isozyme 2) (NAD-dependent 11-beta-hydroxysteroid dehydrogenase) (Short chain dehydrogenase/reductase family 9C member 3)	P80365	TCMSP
Ginsenoside Rd	BCL2L1	Bcl-2-like protein 1 (Bcl2-L-1) (Apoptosis regulator Bcl-X)	Q07817	TCMSP
Ginsenoside Rd	SLC10A2	Ileal sodium/bile acid cotransporter (Apical sodium-dependent bile acid transporter) (ASBT) (Ileal Na(+)/bile acid cotransporter) (Ileal sodium-dependent bile acid transporter) (IBAT) (ISBT) (Na(+)-dependent ileal bile acid transporter) (Sodium/taurocholate cotransporting polypeptide, ileal) (Solute carrier family 10 member 2)	Q12908	TCMSP
Ginsenoside Rd	PTPRS	Receptor-type tyrosine-protein phosphatase S (R-PTP-S) (EC 3.1.3.48) (Receptor-type tyrosine-protein phosphatase sigma) (R-PTP-sigma)	Q13332	TCMSP
Ginsenoside Rd	PPP2R5A	Serine/threonine-protein phosphatase 2A 56 kDa regulatory subunit alpha isoform (PP2A B subunit isoform B'-alpha) (PP2A B subunit isoform B56-alpha) (PP2A B subunit isoform PR61-alpha) (PR61alpha) (PP2A B subunit isoform R5-alpha)	Q15172	TCMSP
Ginsenoside Rd	PTPA	Serine/threonine-protein phosphatase 2A activator (EC 5.2.1.8) (PP2A, subunit B', PR53 isoform) (Phosphotyrosyl phosphatase activator) (PTPA) (Serine/threonine-protein phosphatase 2A regulatory subunit 4) (Serine/threonine-protein phosphatase 2A regulatory subunit B')	Q15257	TCMSP
Ginsenoside Rd	C3AR1	C3a anaphylatoxin chemotactic receptor (C3AR) (C3a-R)	Q16581	TCMSP
Ginsenoside Rd	MAGI3	Membrane-associated guanylate kinase, WW and PDZ domain-containing protein 3 (Membrane-associated guanylate kinase inverted 3) (MAGI-3)	Q5TCQ9	TCMSP
Ginsenoside Rd	SIRT2	NAD-dependent protein deACEtylase sirtuin-2 (EC 2.3.1.286) (NAD-dependent protein defatty-acylase sirtuin-2) (EC 2.3.1.-) (Regulatory protein SIR2 homolog 2) (SIR2-like protein 2)	Q8IXJ6	TCMSP
Ginsenoside Rd	TRPV1	Transient receptor potential cation channel subfamily V member 1 (TrpV1) (Capsaicin receptor) (Osm-9-like TRP channel 1) (OTRPC1) (Vanilloid receptor 1)	Q8NER1	TCMSP
Ginsenoside Rd	SIRT1	NAD-dependent protein deACEtylase sirtuin-1 (hSIRT1) (EC 2.3.1.286) (NAD-dependent protein deacylase sirtuin-1) (EC 2.3.1.-) (Regulatory protein SIR2 homolog 1) (SIR2-like protein 1) (hSIR2) [Cleaved into: SirtT1 75 kDa fragment (75SirT1)]	Q96EB6	TCMSP
Ginsenoside Rd	S1PR3	Sphingosine 1-phosphate receptor 3 (S1P receptor 3) (S1P3) (Endothelial diffeRENtiation G-protein coupled receptor 3) (Sphingosine 1-phosphate receptor Edg-3) (S1P receptor Edg-3)	Q99500	TCMSP
Ginsenoside Rd	P2RY12	P2Y purinoceptor 12 (P2Y12) (ADP-glucose receptor) (ADPG-R) (P2T(AC)) (P2Y(AC)) (P2Y(cyc)) (P2Y12 PLATelet ADP receptor) (P2Y(ADP)) (SP1999)	Q9H244	TCMSP
Ginsenoside Rd	TLR9	Toll-like receptor 9 (CD antigen CD289)	Q9NR96	TCMSP
Ginsenoside Rd	HPSE	Heparanase (EC 3.2.1.166) (Endo-glucoronidase) (Heparanase-1) (Hpa1) [Cleaved into: Heparanase 8 kDa subunit; Heparanase 50 kDa subunit]	Q9Y251	TCMSP
Ginsenoside Rd	PTPN22	Tyrosine-protein phosphatase non-receptor type 22 (EC 3.1.3.48) (Hematopoietic cell protein-tyrosine phosphatase 70Z-PEP) (Lymphoid phosphatase) (LyP) (PEST-domain phosphatase) (PEP)	Q9Y2R2	TCMSP
Ginsenoside Rd	LIPG	Endothelial lipase (EC 3.1.1.3) (Endothelial cell-derived lipase) (EDL) (EL) (Phospholipase A1) (EC 3.1.1.32)	Q9Y5X9	TCMSP
Ginsenoside Rd	ST14	Suppressor of tumorigenicity 14 protein (EC 3.4.21.109) (Matriptase) (Membrane-type serine protease 1) (MT-SP1) (Prostamin) (Serine protease 14) (Serine protease TADG-15) (Tumor-associated diffeRENtially-expressed gene 15 protein)	Q9Y5Y6	TCMSP
Ginsenoside Rg1	STAT3	Signal transducer and activator of transcription 3	P40763	SwissTargetPrediction
Ginsenoside Rg1	IL2	Interleukin-2	P60568	SwissTargetPrediction
Ginsenoside Rg1	PTAFR	PLATelet activating factor receptor	P25105	SwissTargetPrediction
Ginsenoside Rg1	BCL2L1	Apoptosis regulator Bcl-X	Q07817	SwissTargetPrediction
Ginsenoside Rg1	VEGFA	Vascular endothelial growth factor A	P15692	SwissTargetPrediction
Ginsenoside Rg1	FGF1	Acidic fibroblast growth factor	P05230	SwissTargetPrediction
Ginsenoside Rg1	FGF2	Basic fibroblast growth factor	P09038	SwissTargetPrediction
Ginsenoside Rg1	HPSE	Heparanase	Q9Y251	SwissTargetPrediction
Ginsenoside Rg1	ATP1A1	Sodium/potassium-transporting ATPase alpha-1 chain	P05023	SwissTargetPrediction
Ginsenoside Rg1	HSP90AA1	Heat shock protein HSP 90-alpha	P07900	SwissTargetPrediction
Ginsenoside Rg1	TYMS	Thymidylate synthase (by homology)	P04818	SwissTargetPrediction
Ginsenoside Rg1	ITGAV	Integrin alpha-V	P06756	SwissTargetPrediction
Ginsenoside Rg1	ITGA2B	Integrin alpha-Iib	P08514	SwissTargetPrediction
Ginsenoside Rg1	REN	RENin	P00797	SwissTargetPrediction
Ginsenoside Rg1	TACR2	Neurokinin 2 receptor	P21452	SwissTargetPrediction
Ginsenoside Rg1	AKT2	Serine/threonine-protein kinase AKT2	P31751	SwissTargetPrediction
Ginsenoside Rg1	RPS6KA1	Ribosomal protein S6 kinase alpha 1	Q15418	SwissTargetPrediction
Ginsenoside Rg1	ROCK1	Rho-associated protein kinase 1	Q13464	SwissTargetPrediction
Ginsenoside Rg1	AKT1	Serine/threonine-protein kinase AKT	P31749	SwissTargetPrediction
Ginsenoside Rg1	LGALS4	Galectin-4	P56470	SwissTargetPrediction
Ginsenoside Rg1	LGALS3	Galectin-3	P17931	SwissTargetPrediction
Ginsenoside Rg1	LGALS8	Galectin-8	O00214	SwissTargetPrediction
Lithospermic acid	CA7	Carbonic anhydrase VII	P43166	SwissTargetPrediction
Lithospermic acid	CA12	Carbonic anhydrase XII	O43570	SwissTargetPrediction
Lithospermic acid	CA4	Carbonic anhydrase IV	P22748	SwissTargetPrediction
Lithospermic acid	AKR1B1	Aldose reductase (by homology)	P15121	SwissTargetPrediction
Lithospermic acid	MMP12	Matrix metalloproteinase 12	P39900	SwissTargetPrediction
Lithospermic acid	MMP1	Matrix metalloproteinase 1	P03956	SwissTargetPrediction
Lithospermic acid	MMP9	Matrix metalloproteinase 9	P14780	SwissTargetPrediction
Lithospermic acid	MMP3	Matrix metalloproteinase 3	P08254	SwissTargetPrediction
Lithospermic acid	APP	Beta amyloid A4 protein	P05067	SwissTargetPrediction
Lithospermic acid	PTGES	Prostaglandin E synthase	O14684	SwissTargetPrediction
Lithospermic acid	TYMS	Thymidylate synthase (by homology)	P04818	SwissTargetPrediction
Lithospermic acid	AKR1B10	Aldo-keto reductase family 1 member B10	O60218	SwissTargetPrediction
Lithospermic acid	ABCB1	P-glycoprotein 1	P08183	SwissTargetPrediction
Lithospermic acid	CNR1	Cannabinoid receptor 1 (by homology)	P21554	SwissTargetPrediction
Lithospermic acid	CNR2	Cannabinoid receptor 2 (by homology)	P34972	SwissTargetPrediction
Lithospermic acid	EPHX2	Epoxide hydratase	P34913	SwissTargetPrediction
Lithospermic acid	ITGB3	Integrin beta-3	P05106	SwissTargetPrediction
Lithospermic acid	ITGAV	Integrin alpha-V	P06756	SwissTargetPrediction
Lithospermic acid	ITGB1	Integrin beta-1	P05556	SwissTargetPrediction
Lithospermic acid	ITGA2B	Integrin alpha-Iib	P08514	SwissTargetPrediction
Lithospermic acid	ITGB5	Integrin beta-5	P18084	SwissTargetPrediction
Lithospermic acid	PYGL	Liver glycogen phosphorylase	P06737	SwissTargetPrediction
Lithospermic acid	CASP3	Caspase-3	P42574	SwissTargetPrediction
Lithospermic acid	MMP2	Matrix metalloproteinase 2	P08253	SwissTargetPrediction
Lithospermic acid	ANPEP	Aminopeptidase N	P15144	SwissTargetPrediction
Lithospermic acid	ERAP2	Endoplasmic reticulum aminopeptidase 2	Q6P179	SwissTargetPrediction
Neocryptotanshinone	CES2	Carboxylesterase 2	O00748	SwissTargetPrediction
Neocryptotanshinone	AKR1B1	Aldose reductase	P15121	SwissTargetPrediction
Neocryptotanshinone	CES1	Acyl coenzyme A:cholesterol acyltransferase	P23141	SwissTargetPrediction
Neocryptotanshinone	STAT3	Signal transducer and activator of transcription 3	P40763	SwissTargetPrediction
Neocryptotanshinone	CDC25A	Dual specificity phosphatase Cdc25A	P30304	SwissTargetPrediction
Neocryptotanshinone	CDC25B	Dual specificity phosphatase Cdc25B	P30305	SwissTargetPrediction
Neocryptotanshinone	PTPN1	Protein-tyrosine phosphatase 1B	P18031	SwissTargetPrediction
Neocryptotanshinone	TOP1	DNA topoisomerase I	P11387	SwissTargetPrediction
Neocryptotanshinone	ACHE	ACEtylcholinesterase	P22303	SwissTargetPrediction
Neocryptotanshinone	AMPD1	AMP deaminase 1	P23109	SwissTargetPrediction
Neocryptotanshinone	AMPD3	AMP deaminase 3	Q01432	SwissTargetPrediction
Neocryptotanshinone	STS	Steryl-sulfatase	P08842	SwissTargetPrediction
Neocryptotanshinone	MCL1	Induced myeloid leukemia cell diffeRENtiation protein Mcl-1	Q07820	SwissTargetPrediction
Neocryptotanshinone	HCAR2	Hydroxycarboxylic acid receptor 2	Q8TDS4	SwissTargetPrediction
Neocryptotanshinone	HAO2	Hydroxyacid oxidase 2 (by homology)	Q9NYQ3	SwissTargetPrediction
Neocryptotanshinone	EDNRA	Endothelin receptor ET-A (by homology)	P25101	SwissTargetPrediction
Neocryptotanshinone	LDHA	L-lactate dehydrogenase A chain	P00338	SwissTargetPrediction
Neocryptotanshinone	PPARG	Peroxisome proliferator-activated receptor gamma	P37231	SwissTargetPrediction
Neocryptotanshinone	PPARD	Peroxisome proliferator-activated receptor delta	Q03181	SwissTargetPrediction
Neocryptotanshinone	LDHB	L-lactate dehydrogenase B chain	P07195	SwissTargetPrediction
Neocryptotanshinone	CCR9	C-C chemokine receptor type 9	P51686	SwissTargetPrediction
Neocryptotanshinone	FABP4	Fatty acid binding protein adipocyte	P15090	SwissTargetPrediction
Neocryptotanshinone	FABP3	Fatty acid binding protein muscle	P05413	SwissTargetPrediction
Neocryptotanshinone	FABP5	Fatty acid binding protein epidermal	Q01469	SwissTargetPrediction
Neocryptotanshinone	PTGER1	Prostanoid EP1 receptor	P34995	SwissTargetPrediction
Neocryptotanshinone	CYP19A1	Cytochrome P450 19A1	P11511	SwissTargetPrediction
Neocryptotanshinone	DHODH	Dihydroorotate dehydrogenase	Q02127	SwissTargetPrediction
Neocryptotanshinone	PTGER4	Prostanoid EP4 receptor	P35408	SwissTargetPrediction
Neocryptotanshinone	TDP2	Tyrosyl-DNA phosphodiesterase 2	O95551	SwissTargetPrediction
Neocryptotanshinone	MALT1	Mucosa-associated lymphoid tissue lymphoma translocation protein 1	Q9UDY8	SwissTargetPrediction
Neocryptotanshinone	SLC5A2	Sodium/glucose cotransporter 2	P31639	SwissTargetPrediction
Neocryptotanshinone	EDNRB	Endothelin receptor ET-B	P24530	SwissTargetPrediction
Neocryptotanshinone	AR	Androgen Receptor	P10275	SwissTargetPrediction
Neocryptotanshinone	AGTR1	Type-1 angiotensin II receptor	P30556	SwissTargetPrediction
Neocryptotanshinone	KIF11	Kinesin-like protein 1	P52732	SwissTargetPrediction
Neocryptotanshinone	PPARA	Peroxisome proliferator-activated receptor alpha	Q07869	SwissTargetPrediction
Neocryptotanshinone	ACE	Angiotensin-converting enzyme	P12821	SwissTargetPrediction
Neocryptotanshinone	MME	Neprilysin	P08473	SwissTargetPrediction
Neocryptotanshinone	AMPD2	AMP deaminase 2	Q01433	SwissTargetPrediction
Neocryptotanshinone	CA2	Carbonic anhydrase 2 (EC 4.2.1.1) (Carbonate dehydratase II) (Carbonic anhydrase C) (CAC) (Carbonic anhydrase II) (CA-II) (Cyanamide hydratase CA2) (EC 4.2.1.69)	P00918	TCMSP
Neocryptotanshinone	IGHG1	Immunoglobulin heavy constant gamma 1 (Ig gamma-1 chain C region) (Ig gamma-1 chain C region EU) (Ig gamma-1 chain C region KOL) (Ig gamma-1 chain C region NIE)	P01857	TCMSP
Neocryptotanshinone	ADRB2	Beta-2 adRENergic receptor (Beta-2 adRENoreceptor) (Beta-2 adRENoceptor)	P07550	TCMSP
Neocryptotanshinone	CHRM1	Muscarinic ACEtylcholine receptor M1	P11229	TCMSP
Neocryptotanshinone	TOP2A	DNA topoisomerase 2-alpha (EC 5.6.2.2) (DNA topoisomerase II, alpha isozyme)	P11388	TCMSP
Neocryptotanshinone	CHRM3	Muscarinic ACEtylcholine receptor M3	P20309	TCMSP
Neocryptotanshinone	PTGS1	Prostaglandin G/H synthase 1 (EC 1.14.99.1) (Cyclooxygenase-1) (COX-1) (Prostaglandin H2 synthase 1) (PGH synthase 1) (PGHS-1) (PHS 1) (Prostaglandin-endoperoxide synthase 1)	P23219	TCMSP
Neocryptotanshinone	ADRA1D	Alpha-1D adRENergic receptor (Alpha-1A adRENergic receptor) (Alpha-1D adRENoreceptor) (Alpha-1D adRENoceptor) (Alpha-adRENergic receptor 1a)	P25100	TCMSP
Neocryptotanshinone	PTGS2	Prostaglandin G/H synthase 2 (EC 1.14.99.1) (Cyclooxygenase-2) (COX-2) (PHS II) (Prostaglandin H2 synthase 2) (PGH synthase 2) (PGHS-2) (Prostaglandin-endoperoxide synthase 2)	P35354	TCMSP
Neocryptotanshinone	ADRA1B	Alpha-1B adRENergic receptor (Alpha-1B adRENoreceptor) (Alpha-1B adRENoceptor)	P35368	TCMSP
Neocryptotanshinone	OPRM1	Mu-type opioid receptor (M-OR-1) (MOR-1) (Mu opiate receptor) (Mu opioid receptor) (MOP) (hMOP)	P35372	TCMSP
Neocryptotanshinone	CHRNA7	Neuronal ACEtylcholine receptor subunit alpha-7	P36544	TCMSP
Neocryptotanshinone	PPARG	Peroxisome proliferator-activated receptor gamma (PPAR-gamma) (Nuclear receptor subfamily 1 group C member 3)	P37231	TCMSP
Neocryptotanshinone	SCN5A	Sodium channel protein type 5 subunit alpha (Sodium channel protein cardiac muscle subunit alpha) (Sodium channel protein type V subunit alpha) (Voltage-gated sodium channel subunit alpha Nav1.5) (hH1)	Q14524	TCMSP
Neocryptotanshinone	NCOA2	Nuclear receptor coactivator 2 (NCoA-2) (Class E basic helix-loop-helix protein 75) (bHLHe75) (Transcriptional intermediary factor 2) (hTIF2)	Q15596	TCMSP
Neocryptotanshinone	NCOA1	Nuclear receptor coactivator 1 (NCoA-1) (EC 2.3.1.48) (Class E basic helix-loop-helix protein 74) (bHLHe74) (Protein Hin-2) (RIP160) (RENal carcinoma antigen NY-REN-52) (Steroid receptor coactivator 1) (SRC-1)	Q15788	TCMSP
Przewaquinone B	F2	Prothrombin (EC 3.4.21.5) (Coagulation factor II) [Cleaved into: Activation peptide fragment 1; Activation peptide fragment 2; Thrombin light chain; Thrombin heavy chain]	P00734	TCMSP
Przewaquinone B	IGHG1	Immunoglobulin heavy constant gamma 1 (Ig gamma-1 chain C region) (Ig gamma-1 chain C region EU) (Ig gamma-1 chain C region KOL) (Ig gamma-1 chain C region NIE)	P01857	TCMSP
Przewaquinone B	PRSS1	Serine protease 1 (EC 3.4.21.4) (Anionic trypsin I) (Anionic trypsin-I) (Beta-trypsin) (Cationic trypsinogen) (Pretrypsinogen I) (Trypsin I) (Trypsin-1) [Cleaved into: Alpha-trypsin chain 1; Alpha-trypsin chain 2]	P07477	TCMSP
Przewaquinone B	HSP90AA1	Heat shock protein HSP 90-alpha (EC 3.6.4.10) (Heat shock 86 kDa) (HSP 86) (HSP86) (Lipopolysaccharide-associated protein 2) (LAP-2) (LPS-associated protein 2) (RENal carcinoma antigen NY-REN-38)	P07900	TCMSP
Przewaquinone B	RXRA	Retinoic acid receptor RXR-alpha (Nuclear receptor subfamily 2 group B member 1) (Retinoid X receptor alpha)	P19793	TCMSP
Przewaquinone B	DPP4	Dipeptidyl peptidase 4 (EC 3.4.14.5) (ADABP) (Adenosine deaminase complexing protein 2) (ADCP-2) (Dipeptidyl peptidase IV) (DPP IV) (T-cell activation antigen CD26) (TP103) (CD antigen CD26) [Cleaved into: Dipeptidyl peptidase 4 membrane form (Dipeptidyl peptidase IV membrane form); Dipeptidyl peptidase 4 soluble form (Dipeptidyl peptidase IV soluble form)]	P27487	TCMSP
Przewaquinone B	PTGS2	Prostaglandin G/H synthase 2 (EC 1.14.99.1) (Cyclooxygenase-2) (COX-2) (PHS II) (Prostaglandin H2 synthase 2) (PGH synthase 2) (PGHS-2) (Prostaglandin-endoperoxide synthase 2)	P35354	TCMSP
Przewaquinone B	PIK3CG	Phosphatidylinositol 4,5-bisphosphate 3-kinase catalytic subunit gamma isoform (PI3-kinase subunit gamma) (PI3K-gamma) (PI3Kgamma) (PtdIns-3-kinase subunit gamma) (EC 2.7.1.137) (EC 2.7.1.153) (EC 2.7.1.154) (Phosphatidylinositol 4,5-bisphosphate 3-kinase 110 kDa catalytic subunit gamma) (PtdIns-3-kinase subunit p110-gamma) (p110gamma) (Phosphoinositide-3-kinase catalytic gamma polypeptide) (Seri…	P48736	TCMSP
Przewaquinone B	NCOA1	Nuclear receptor coactivator 1 (NCoA-1) (EC 2.3.1.48) (Class E basic helix-loop-helix protein 74) (bHLHe74) (Protein Hin-2) (RIP160) (RENal carcinoma antigen NY-REN-52) (Steroid receptor coactivator 1) (SRC-1)	Q15788	TCMSP
Rosmarinic acid	FYN	Tyrosine-protein kinase FYN	P06241	SwissTargetPrediction
Rosmarinic acid	AKR1B1	Aldose reductase	P15121	SwissTargetPrediction
Rosmarinic acid	TTR	Transthyretin	P02766	SwissTargetPrediction
Rosmarinic acid	MMP1	Matrix metalloproteinase 1	P03956	SwissTargetPrediction
Rosmarinic acid	MMP9	Matrix metalloproteinase 9	P14780	SwissTargetPrediction
Rosmarinic acid	MMP2	Matrix metalloproteinase 2	P08253	SwissTargetPrediction
Rosmarinic acid	MMP12	Matrix metalloproteinase 12	P39900	SwissTargetPrediction
Rosmarinic acid	CA2	Carbonic anhydrase II	P00918	SwissTargetPrediction
Rosmarinic acid	CA12	Carbonic anhydrase XII	O43570	SwissTargetPrediction
Rosmarinic acid	CA4	Carbonic anhydrase IV	P22748	SwissTargetPrediction
Rosmarinic acid	CA7	Carbonic anhydrase VII	P43166	SwissTargetPrediction
Rosmarinic acid	CA1	Carbonic anhydrase I	P00915	SwissTargetPrediction
Rosmarinic acid	MMP13	Matrix metalloproteinase 13	P45452	SwissTargetPrediction
Rosmarinic acid	EGFR	Epidermal growth factor receptor erbB1	P00533	SwissTargetPrediction
Rosmarinic acid	AKR1C3	Aldo-keto-reductase family 1 member C3	P42330	SwissTargetPrediction
Rosmarinic acid	MMP3	Matrix metalloproteinase 3	P08254	SwissTargetPrediction
Rosmarinic acid	SLC6A2	Norepinephrine transporter	P23975	SwissTargetPrediction
Rosmarinic acid	ESR1	Estrogen receptor alpha	P03372	SwissTargetPrediction
Rosmarinic acid	CA9	Carbonic anhydrase IX	Q16790	SwissTargetPrediction
Rosmarinic acid	CA14	Carbonic anhydrase XIV	Q9ULX7	SwissTargetPrediction
Rosmarinic acid	ERBB2	Receptor protein-tyrosine kinase erbB-2	P04626	SwissTargetPrediction
Rosmarinic acid	LCK	Tyrosine-protein kinase LCK	P06239	SwissTargetPrediction
Rosmarinic acid	MET	Hepatocyte growth factor receptor	P08581	SwissTargetPrediction
Rosmarinic acid	AKR1B10	Aldo-keto reductase family 1 member B10	O60218	SwissTargetPrediction
Rosmarinic acid	SELL	Leukocyte adhesion molecule-1	P14151	SwissTargetPrediction
Rosmarinic acid	SELE	SELEctin E	P16581	SwissTargetPrediction
Rosmarinic acid	SELP	P-SELEctin	P16109	SwissTargetPrediction
Rosmarinic acid	IGFBP3	Insulin-like growth factor binding protein 3	P17936	SwissTargetPrediction
Rosmarinic acid	CA5A	Carbonic anhydrase VA	P35218	SwissTargetPrediction
Rosmarinic acid	MAPK1	MAP kinase ERK2	P28482	SwissTargetPrediction
Rosmarinic acid	EIF4H	Eukaryotic translation initiation factor 4H	Q15056	SwissTargetPrediction
Rosmarinic acid	PABPC1	Polyadenylate-binding protein 1	P11940	SwissTargetPrediction
Rosmarinic acid	MCL1	Induced myeloid leukemia cell diffeRENtiation protein Mcl-1	Q07820	SwissTargetPrediction
Rosmarinic acid	CA6	Carbonic anhydrase VI	P23280	SwissTargetPrediction
Rosmarinic acid	PTGS1	Cyclooxygenase-1	P23219	SwissTargetPrediction
Rosmarinic acid	HCAR2	Hydroxycarboxylic acid receptor 2	Q8TDS4	SwissTargetPrediction
Rosmarinic acid	CA13	Carbonic anhydrase XIII (by homology)	Q8N1Q1	SwissTargetPrediction
Rosmarinic acid	TYR	Tyrosinase	P14679	SwissTargetPrediction
Rosmarinic acid	NOX4	NADPH oxidase 4	Q9NPH5	SwissTargetPrediction
Rosmarinic acid	CAMKK2	CaM-kinase kinase beta	Q96RR4	SwissTargetPrediction
Rosmarinic acid	IGFBP5	Insulin-like growth factor binding protein 5	P24593	SwissTargetPrediction
Rosmarinic acid	MME	Neprilysin	P08473	SwissTargetPrediction
Rosmarinic acid	JAK3	Tyrosine-protein kinase JAK3	P52333	SwissTargetPrediction
Rosmarinic acid	CDC25B	Dual specificity phosphatase Cdc25B	P30305	SwissTargetPrediction
Rosmarinic acid	AKR1C2	Aldo-keto reductase family 1 member C2	P52895	SwissTargetPrediction
Rosmarinic acid	ITGA4	Integrin alpha-4	P13612	SwissTargetPrediction
Rosmarinic acid	ITGB1	Integrin beta-1	P05556	SwissTargetPrediction
Rosmarinic acid	PIM1	Serine/threonine-protein kinase PIM1	P11309	SwissTargetPrediction
Rosmarinic acid	MMP14	Matrix metalloproteinase 14	P50281	SwissTargetPrediction
Rosmarinic acid	MMP8	Matrix metalloproteinase 8	P22894	SwissTargetPrediction
Rosmarinic acid	DHODH	Dihydroorotate dehydrogenase	Q02127	SwissTargetPrediction
Rosmarinic acid	AMPD3	AMP deaminase 3	Q01432	SwissTargetPrediction
Rosmarinic acid	METAP2	Methionine aminopeptidase 2	P50579	SwissTargetPrediction
Rosmarinic acid	ADK	Adenosine kinase	P55263	SwissTargetPrediction
Rosmarinic acid	PTGDR2	G protein-coupled receptor 44	Q9Y5Y4	SwissTargetPrediction
Rosmarinic acid	AKR1C4	Aldo-keto reductase family 1 member C4	P17516	SwissTargetPrediction
Rosmarinic acid	IKBKB	Inhibitor of nuclear factor kappa-B kinase subunit beta (I-kappa-B-kinase beta) (IKK-B) (IKK-beta) (IkBKB) (EC 2.7.11.10) (I-kappa-B kinase 2) (IKK-2) (IKK2) (Nuclear factor NF-kappa-B inhibitor kinase beta) (NFKBIKB) (Serine/threonine protein kinase IKBKB) (EC 2.7.11.1)	O14920	TCMSP
Rosmarinic acid	MGAM	Maltase-glucoamylase (Alpha-1,4-glucosidase) (EC 3.2.1.20)	O43451	TCMSP
Rosmarinic acid	F2	Prothrombin (EC 3.4.21.5) (Coagulation factor II) [Cleaved into: Activation peptide fragment 1; Activation peptide fragment 2; Thrombin light chain; Thrombin heavy chain]	P00734	TCMSP
Rosmarinic acid	C3	Complement C3 (C3 and PZP-like alpha-2-macroglobulin domain-containing protein 1) [Cleaved into: Complement C3 beta chain; C3-beta-c (C3bc); Complement C3 alpha chain; C3a anaphylatoxin; Acylation stimulating protein (ASP) (C3adesArg); Complement C3b alpha' chain; Complement C3c alpha' chain fragment 1; Complement C3dg fragment; Complement C3g fragment; Complement C3d fragment; Complement C3f fra…	P01024	TCMSP
Rosmarinic acid	C5	Complement C5 (C3 and PZP-like alpha-2-macroglobulin domain-containing protein 4) [Cleaved into: Complement C5 beta chain; Complement C5 alpha chain; C5a anaphylatoxin; Complement C5 alpha' chain]	P01031	TCMSP
Rosmarinic acid	IGHG1	Immunoglobulin heavy constant gamma 1 (Ig gamma-1 chain C region) (Ig gamma-1 chain C region EU) (Ig gamma-1 chain C region KOL) (Ig gamma-1 chain C region NIE)	P01857	TCMSP
Rosmarinic acid	ESR1	Estrogen receptor (ER) (ER-alpha) (Estradiol receptor) (Nuclear receptor subfamily 3 group A member 1)	P03372	TCMSP
Rosmarinic acid	IL4	Interleukin-4 (IL-4) (B-cell stimulatory factor 1) (BSF-1) (Binetrakin) (Lymphocyte stimulatory factor 1) (Pitrakinra)	P05112	TCMSP
Rosmarinic acid	IL5	Interleukin-5 (IL-5) (B-cell diffeRENtiation factor I) (Eosinophil diffeRENtiation factor) (T-cell replacing factor) (TRF)	P05113	TCMSP
Rosmarinic acid	PRSS1	Serine protease 1 (EC 3.4.21.4) (Anionic trypsin I) (Anionic trypsin-I) (Beta-trypsin) (Cationic trypsinogen) (Pretrypsinogen I) (Trypsin I) (Trypsin-1) [Cleaved into: Alpha-trypsin chain 1; Alpha-trypsin chain 2]	P07477	TCMSP
Rosmarinic acid	CCL3	C-C motif chemokine 3 (G0/G1 switch regulatory protein 19-1) (Macrophage inflammatory protein 1-alpha) (MIP-1-alpha) (PAT 464.1) (SIS-beta) (Small-inducible cytokine A3) (Tonsillar lymphocyte LD78 alpha protein) [Cleaved into: MIP-1-alpha(4-69) (LD78-alpha(4-69))]	P10147	TCMSP
Rosmarinic acid	AR	Androgen receptor (Dihydrotestosterone receptor) (Nuclear receptor subfamily 3 group C member 4)	P10275	TCMSP
Rosmarinic acid	CCL2	C-C motif chemokine 2 (HC11) (Monocyte chemoattractant protein 1) (Monocyte chemotactic and activating factor) (MCAF) (Monocyte chemotactic protein 1) (MCP-1) (Monocyte secretory protein JE) (Small-inducible cytokine A2)	P13500	TCMSP
Rosmarinic acid	IDO1	Indoleamine 2,3-dioxygenase 1 (IDO-1) (EC 1.13.11.52) (Indoleamine-pyrrole 2,3-dioxygenase)	P14902	TCMSP
Rosmarinic acid	CD247	T-cell surfACE glycoprotein CD3 zeta chain (T-cell receptor T3 zeta chain) (CD antigen CD247)	P20963	TCMSP
Rosmarinic acid	DPP4	Dipeptidyl peptidase 4 (EC 3.4.14.5) (ADABP) (Adenosine deaminase complexing protein 2) (ADCP-2) (Dipeptidyl peptidase IV) (DPP IV) (T-cell activation antigen CD26) (TP103) (CD antigen CD26) [Cleaved into: Dipeptidyl peptidase 4 membrane form (Dipeptidyl peptidase IV membrane form); Dipeptidyl peptidase 4 soluble form (Dipeptidyl peptidase IV soluble form)]	P27487	TCMSP
Rosmarinic acid	MAPK1	Mitogen-activated protein kinase 1 (MAP kinase 1) (MAPK 1) (EC 2.7.11.24) (ERT1) (ExtrACEllular signal-regulated kinase 2) (ERK-2) (MAP kinase isoform p42) (p42-MAPK) (Mitogen-activated protein kinase 2) (MAP kinase 2) (MAPK 2)	P28482	TCMSP
Rosmarinic acid	CCND3	G1/S-specific cyclin-D3	P30281	TCMSP
Rosmarinic acid	CD80	T-lymphocyte activation antigen CD80 (Activation B7-1 antigen) (BB1) (CTLA-4 counter-receptor B7.1) (B7) (CD antigen CD80)	P33681	TCMSP
Rosmarinic acid	PTGS2	Prostaglandin G/H synthase 2 (EC 1.14.99.1) (Cyclooxygenase-2) (COX-2) (PHS II) (Prostaglandin H2 synthase 2) (PGH synthase 2) (PGHS-2) (Prostaglandin-endoperoxide synthase 2)	P35354	TCMSP
Rosmarinic acid	PPARG	Peroxisome proliferator-activated receptor gamma (PPAR-gamma) (Nuclear receptor subfamily 1 group C member 3)	P37231	TCMSP
Rosmarinic acid	SNCA	Alpha-synuclein (Non-A beta component of AD amyloid) (Non-A4 component of amyloid precursor) (NACP)	P37840	TCMSP
Rosmarinic acid	CDKN1A	Cyclin-dependent kinase inhibitor 1 (CDK-interacting protein 1) (Melanoma diffeRENtiation-associated protein 6) (MDA-6) (p21)	P38936	TCMSP
Rosmarinic acid	CD86	T-lymphocyte activation antigen CD86 (Activation B7-2 antigen) (B70) (BU63) (CTLA-4 counter-receptor B7.2) (FUN-1) (CD antigen CD86)	P42081	TCMSP
Rosmarinic acid	STAT1	Signal transducer and activator of transcription 1-alpha/beta (Transcription factor ISGF-3 components p91/p84)	P42224	TCMSP
Rosmarinic acid	CASP3	Caspase-3 (CASP-3) (EC 3.4.22.56) (Apopain) (Cysteine protease CPP32) (CPP-32) (Protein Yama) (SREBP cleavage activity 1) (SCA-1) [Cleaved into: Caspase-3 subunit p17; Caspase-3 subunit p12]	P42574	TCMSP
Rosmarinic acid	CCL11	Eotaxin (C-C motif chemokine 11) (Eosinophil chemotactic protein) (Small-inducible cytokine A11)	P51671	TCMSP
Rosmarinic acid	CCR3	C-C chemokine receptor type 3 (C C CKR3) (C-C CKR-3) (CC-CKR-3) (CCR-3) (CCR3) (CKR 3) (CKR3) (Eosinophil eotaxin receptor) (CD antigen CD193)	P51677	TCMSP
Rosmarinic acid	EIF6	Eukaryotic translation initiation factor 6 (eIF-6) (B(2)GCN homolog) (B4 integrin interactor) (CAB) (p27(BBP))	P56537	TCMSP
Rosmarinic acid	IL2	Interleukin-2 (IL-2) (T-cell growth factor) (TCGF) (Aldesleukin)	P60568	TCMSP
Rosmarinic acid	RELA	Transcription factor p65 (Nuclear factor NF-kappa-B p65 subunit) (Nuclear factor of kappa light polypeptide gene enhancer in B-cells 3)	Q04206	TCMSP
Rosmarinic acid	NFATC3	Nuclear factor of activated T-cells, cytoplasmic 3 (NF-ATc3) (NFATc3) (NFATx) (T-cell transcription factor NFAT4) (NF-AT4) (NF-AT4c)	Q12968	TCMSP
Salvianolic acid A	CA2	Carbonic anhydrase II	P00918	SwissTargetPrediction
Salvianolic acid A	CA7	Carbonic anhydrase VII	P43166	SwissTargetPrediction
Salvianolic acid A	CA12	Carbonic anhydrase XII	O43570	SwissTargetPrediction
Salvianolic acid A	CA4	Carbonic anhydrase IV	P22748	SwissTargetPrediction
Salvianolic acid A	MMP1	Matrix metalloproteinase 1	P03956	SwissTargetPrediction
Salvianolic acid A	FYN	Tyrosine-protein kinase FYN	P06241	SwissTargetPrediction
Salvianolic acid A	AKR1B1	Aldose reductase	P15121	SwissTargetPrediction
Salvianolic acid A	TTR	Transthyretin	P02766	SwissTargetPrediction
Salvianolic acid A	MMP9	Matrix metalloproteinase 9	P14780	SwissTargetPrediction
Salvianolic acid A	MMP12	Matrix metalloproteinase 12	P39900	SwissTargetPrediction
Salvianolic acid A	MMP2	Matrix metalloproteinase 2	P08253	SwissTargetPrediction
Salvianolic acid A	MMP3	Matrix metalloproteinase 3	P08254	SwissTargetPrediction
Salvianolic acid A	F7	Coagulation factor VII	P08709	SwissTargetPrediction
Salvianolic acid A	ITGA4	Integrin alpha-4	P13612	SwissTargetPrediction
Salvianolic acid A	ITGB1	Integrin beta-1	P05556	SwissTargetPrediction
Salvianolic acid A	ITGB7	Integrin beta-7	P26010	SwissTargetPrediction
Salvianolic acid A	PIM1	Serine/threonine-protein kinase PIM1	P11309	SwissTargetPrediction
Salvianolic acid A	ADAMTS4	ADAMTS4	O75173	SwissTargetPrediction
Salvianolic acid A	ADORA3	Adenosine A3 receptor	P0DMS8	SwissTargetPrediction
Salvianolic acid A	HCAR2	Hydroxycarboxylic acid receptor 2	Q8TDS4	SwissTargetPrediction
Salvianolic acid A	MMP13	Matrix metalloproteinase 13	P45452	SwissTargetPrediction
Salvianolic acid A	GRM2	Metabotropic glutamate receptor 2 (by homology)	Q14416	SwissTargetPrediction
Salvianolic acid A	SELL	Leukocyte adhesion molecule-1	P14151	SwissTargetPrediction
Salvianolic acid A	SELE	SELEctin E	P16581	SwissTargetPrediction
Salvianolic acid A	SELP	P-SELEctin	P16109	SwissTargetPrediction
Salvianolic acid A	ACE	Angiotensin-converting enzyme (by homology)	P12821	SwissTargetPrediction
Salvianolic acid A	MME	Neprilysin	P08473	SwissTargetPrediction
Salvianolic acid A	ALB	Serum albumin	P02768	SwissTargetPrediction
Salvianolic acid A	CA1	Carbonic anhydrase I	P00915	SwissTargetPrediction
Salvianolic acid A	IGFBP3	Insulin-like growth factor binding protein 3	P17936	SwissTargetPrediction
Salvianolic acid A	SLC5A1	Sodium/glucose cotransporter 1	P13866	SwissTargetPrediction
Salvianolic acid A	SLC6A2	Norepinephrine transporter	P23975	SwissTargetPrediction
Salvianolic acid A	AKR1C2	Aldo-keto reductase family 1 member C2	P52895	SwissTargetPrediction
Salvianolic acid A	TYMS	Thymidylate synthase (by homology)	P04818	SwissTargetPrediction
Salvianolic acid A	SLC28A2	Sodium/nucleoside cotransporter 2	O43868	SwissTargetPrediction
Salvianolic acid A	SLC5A2	Sodium/glucose cotransporter 2	P31639	SwissTargetPrediction
Salvianolic acid A	KDM4C	Lysine-specific demethylase 4C	Q9H3R0	SwissTargetPrediction
Salvianolic acid A	PIK3CD	Phosphatidylinositol 4,5-bisphosphate 3-kinase catalytic subunit delta isoform (PI3-kinase subunit delta) (PI3K-delta) (PI3Kdelta) (PtdIns-3-kinase subunit delta) (EC 2.7.1.137) (EC 2.7.1.153) (Phosphatidylinositol 4,5-bisphosphate 3-kinase 110 kDa catalytic subunit delta) (PtdIns-3-kinase subunit p110-delta) (p110delta)	O00329	TCMSP
Salvianolic acid A	CA12	Carbonic anhydrase 12 (EC 4.2.1.1) (Carbonate dehydratase XII) (Carbonic anhydrase XII) (CA-XII) (Tumor antigen HOM-RCC-3.1.3)	O43570	TCMSP
Salvianolic acid A	SLC28A2	Sodium/nucleoside cotransporter 2 (Concentrative nucleoside transporter 2) (CNT 2) (hCNT2) (Na(+)/nucleoside cotransporter 2) (Sodium-coupled nucleoside transporter 2) (Sodium/purine nucleoside co-transporter) (SPNT) (Solute carrier family 28 member 2)	O43868	TCMSP
Salvianolic acid A	AKR1B10	Aldo-keto reductase family 1 member B10 (EC 1.1.1.300) (EC 1.1.1.54) (ARL-1) (Aldose reductase-like) (Aldose reductase-related protein) (ARP) (hARP) (Small intestine reductase) (SI reductase)	O60218	TCMSP
Salvianolic acid A	TMPRSS11D	Transmembrane protease serine 11D (EC 3.4.21.-) (Airway trypsin-like protease) [Cleaved into: Transmembrane protease serine 11D non-catalytic chain; Transmembrane protease serine 11D catalytic chain]	O60235	TCMSP
Salvianolic acid A	ADAMTS4	A disintegrin and metalloproteinase with thrombospondin motifs 4 (ADAM-TS 4) (ADAM-TS4) (ADAMTS-4) (EC 3.4.24.82) (ADMP-1) (Aggrecanase-1)	O75173	TCMSP
Salvianolic acid A	EGFR	Epidermal growth factor receptor (EC 2.7.10.1) (Proto-oncogene c-ErbB-1) (Receptor tyrosine-protein kinase erbB-1)	P00533	TCMSP
Salvianolic acid A	F2	Prothrombin (EC 3.4.21.5) (Coagulation factor II) [Cleaved into: Activation peptide fragment 1; Activation peptide fragment 2; Thrombin light chain; Thrombin heavy chain]	P00734	TCMSP
Salvianolic acid A	F10	Coagulation factor X (EC 3.4.21.6) (Stuart factor) (Stuart-Prower factor) [Cleaved into: Factor X light chain; Factor X heavy chain; Activated factor Xa heavy chain]	P00742	TCMSP
Salvianolic acid A	PLG	Plasminogen (EC 3.4.21.7) [Cleaved into: Plasmin heavy chain A; Activation peptide; Angiostatin; Plasmin heavy chain A, short form; Plasmin light chain B]	P00747	TCMSP
Salvianolic acid A	CA1	Carbonic anhydrase 1 (EC 4.2.1.1) (Carbonate dehydratase I) (Carbonic anhydrase B) (CAB) (Carbonic anhydrase I) (CA-I) (Cyanamide hydratase CA1) (EC 4.2.1.69)	P00915	TCMSP
Salvianolic acid A	CA2	Carbonic anhydrase 2 (EC 4.2.1.1) (Carbonate dehydratase II) (Carbonic anhydrase C) (CAC) (Carbonic anhydrase II) (CA-II) (Cyanamide hydratase CA2) (EC 4.2.1.69)	P00918	TCMSP
Salvianolic acid A	TTR	Transthyretin (ATTR) (Prealbumin) (TBPA)	P02766	TCMSP
Salvianolic acid A	ALB	Albumin	P02768	TCMSP
Salvianolic acid A	F11	Coagulation factor XI (FXI) (EC 3.4.21.27) (Plasma thromboplastin antecedent) (PTA) [Cleaved into: Coagulation factor XIa heavy chain; Coagulation factor XIa light chain]	P03951	TCMSP
Salvianolic acid A	MMP1	Interstitial collagenase (EC 3.4.24.7) (Fibroblast collagenase) (Matrix metalloproteinase-1) (MMP-1) [Cleaved into: 22 kDa interstitial collagenase; 27 kDa interstitial collagenase]	P03956	TCMSP
Salvianolic acid A	HMGCR	3-hydroxy-3-methylglutaryl-coenzyme A reductase (HMG-CoA reductase) (EC 1.1.1.34)	P04035	TCMSP
Salvianolic acid A	TYMS	Thymidylate synthase (TS) (TSase) (EC 2.1.1.45)	P04818	TCMSP
Salvianolic acid A	APP	Amyloid-beta precursor protein (APP) (ABPP) (APPI) (Alzheimer disease amyloid A4 protein homolog) (Alzheimer disease amyloid protein) (Amyloid precursor protein) (Amyloid-beta (A4) precursor protein) (Amyloid-beta A4 protein) (Cerebral vascular amyloid peptide) (CVAP) (PreA4) (Protease nexin-II) (PN-II) [Cleaved into: N-APP; Soluble APP-alpha (S-APP-alpha); Soluble APP-beta (S-APP-beta); C99 (Bet…	P05067	TCMSP
Salvianolic acid A	CYP1A2	Cytochrome P450 1A2 (EC 1.14.14.1) (CYPIA2) (Cholesterol 25-hydroxylase) (Cytochrome P(3)450) (Cytochrome P450 4) (Cytochrome P450-P3) (Hydroperoxy icosatetraenoate dehydratase) (EC 4.2.1.152)	P05177	TCMSP
Salvianolic acid A	JUN	Transcription factor Jun (Activator protein 1) (AP1) (Proto-oncogene c-Jun) (Transcription factor AP-1 subunit Jun) (V-jun avian sarcoma virus 17 oncogene homolog) (p39)	P05412	TCMSP
Salvianolic acid A	ITGB1	Integrin beta-1 (Fibronectin receptor subunit beta) (Glycoprotein IIa) (GPIIA) (VLA-4 subunit beta) (CD antigen CD29)	P05556	TCMSP
Salvianolic acid A	LCK	Tyrosine-protein kinase Lck (EC 2.7.10.2) (Leukocyte C-terminal Src kinase) (LSK) (Lymphocyte cell-specific protein-tyrosine kinase) (Protein YT16) (Proto-oncogene Lck) (T cell-specific protein-tyrosine kinase) (p56-LCK)	P06239	TCMSP
Salvianolic acid A	FYN	Tyrosine-protein kinase Fyn (EC 2.7.10.2) (Proto-oncogene Syn) (Proto-oncogene c-Fyn) (Src-like kinase) (SLK) (p59-Fyn)	P06241	TCMSP
Salvianolic acid A	ITGAV	Integrin alpha-V (Vitronectin receptor) (Vitronectin receptor subunit alpha) (CD antigen CD51) [Cleaved into: Integrin alpha-V heavy chain; Integrin alpha-V light chain]	P06756	TCMSP
Salvianolic acid A	PRSS1	Serine protease 1 (EC 3.4.21.4) (Anionic trypsin I) (Anionic trypsin-I) (Beta-trypsin) (Cationic trypsinogen) (Pretrypsinogen I) (Trypsin I) (Trypsin-1) [Cleaved into: Alpha-trypsin chain 1; Alpha-trypsin chain 2]	P07477	TCMSP
Salvianolic acid A	HSP90AB1	Heat shock protein HSP 90-beta (HSP 90) (Heat shock 84 kDa) (HSP 84) (HSP84)	P08238	TCMSP
Salvianolic acid A	MMP2	72 kDa type IV collagenase (EC 3.4.24.24) (72 kDa gelatinase) (Gelatinase A) (Matrix metalloproteinase-2) (MMP-2) (TBE-1) [Cleaved into: PEX]	P08253	TCMSP
Salvianolic acid A	MMP3	Stromelysin-1 (SL-1) (EC 3.4.24.17) (Matrix metalloproteinase-3) (MMP-3) (Transin-1)	P08254	TCMSP
Salvianolic acid A	MME	Neprilysin (EC 3.4.24.11) (Atriopeptidase) (Common acute lymphocytic leukemia antigen) (CALLA) (Enkephalinase) (Neutral endopeptidase 24.11) (NEP) (Neutral endopeptidase) (Skin fibroblast elastase) (SFE) (CD antigen CD10)	P08473	TCMSP
Salvianolic acid A	ITGA2B	Integrin alpha-IIb (GPalpha IIb) (GPIIb) (PLATelet membrane glycoprotein IIb) (CD antigen CD41) [Cleaved into: Integrin alpha-IIb heavy chain; Integrin alpha-IIb light chain, form 1; Integrin alpha-IIb light chain, form 2]	P08514	TCMSP
Salvianolic acid A	CYP3A4	Cytochrome P450 3A4 (EC 1.14.14.1) (1,4-cineole 2-exo-monooxygenase) (1,8-cineole 2-exo-monooxygenase) (EC 1.14.14.56) (Albendazole monooxygenase (sulfoxide-forming)) (EC 1.14.14.73) (Albendazole sulfoxidase) (CYPIIIA3) (CYPIIIA4) (Cholesterol 25-hydroxylase) (Cytochrome P450 3A3) (Cytochrome P450 HLp) (Cytochrome P450 NF-25) (Cytochrome P450-PCN1) (Nifedipine oxidase) (Quinine 3-monooxygenase) (…	P08684	TCMSP
Salvianolic acid A	F7	Coagulation factor VII (EC 3.4.21.21) (Proconvertin) (Serum prothrombin conversion accelerator) (SPCA) (Eptacog alfa) [Cleaved into: Factor VII light chain; Factor VII heavy chain]	P08709	TCMSP
Salvianolic acid A	ADORA3	Adenosine receptor A3	P0DMS8	TCMSP
Salvianolic acid A	BCL2	Apoptosis regulator Bcl-2	P10415	TCMSP
Salvianolic acid A	PTPRF	Receptor-type tyrosine-protein phosphatase F (EC 3.1.3.48) (Leukocyte common antigen related) (LAR)	P10586	TCMSP
Salvianolic acid A	CTSA	Lysosomal protective protein (EC 3.4.16.5) (Carboxypeptidase C) (Carboxypeptidase L) (Cathepsin A) (Protective protein cathepsin A) (PPCA) (Protective protein for beta-galactosidase) [Cleaved into: Lysosomal protective protein 32 kDa chain; Lysosomal protective protein 20 kDa chain]	P10619	TCMSP
Salvianolic acid A	PIM1	Serine/threonine-protein kinase pim-1 (EC 2.7.11.1)	P11309	TCMSP
Salvianolic acid A	VDR	Vitamin D3 receptor (VDR) (1,25-dihydroxyvitamin D3 receptor) (Nuclear receptor subfamily 1 group I member 1)	P11473	TCMSP
Salvianolic acid A	CYP2C9	Cytochrome P450 2C9 (EC 1.14.14.1) ((R)-limonene 6-monooxygenase) (EC 1.14.14.53) ((S)-limonene 6-monooxygenase) (EC 1.14.14.51) ((S)-limonene 7-monooxygenase) (EC 1.14.14.52) (CYPIIC9) (Cholesterol 25-hydroxylase) (Cytochrome P-450MP) (Cytochrome P450 MP-4) (Cytochrome P450 MP-8) (Cytochrome P450 PB-1) (S-mephenytoin 4-hydroxylase)	P11712	TCMSP
Salvianolic acid A	IMPDH2	Inosine-5'-monophosphate dehydrogenase 2 (IMP dehydrogenase 2) (IMPD 2) (IMPDH 2) (EC 1.1.1.205) (Inosine-5'-monophosphate dehydrogenase type II) (IMP dehydrogenase II) (IMPDH-II)	P12268	TCMSP
Salvianolic acid A	ACE	Angiotensin-converting enzyme (ACE) (EC 3.4.15.1) (Dipeptidyl carboxypeptidase I) (Kininase II) (CD antigen CD143) [Cleaved into: Angiotensin-converting enzyme, soluble form]	P12821	TCMSP
Salvianolic acid A	F3	Tissue factor (TF) (Coagulation factor III) (Thromboplastin) (CD antigen CD142)	P13726	TCMSP
Salvianolic acid A	ADRB3	Beta-3 adRENergic receptor (Beta-3 adRENoreceptor) (Beta-3 adRENoceptor)	P13945	TCMSP
Salvianolic acid A	HSD17B1	17-beta-hydroxysteroid dehydrogenase type 1 (17-beta-HSD 1) (EC 1.1.1.51) (20 alpha-hydroxysteroid dehydrogenase) (20-alpha-HSD) (E2DH) (Estradiol 17-beta-dehydrogenase 1) (EC 1.1.1.62) (PlACEntal 17-beta-hydroxysteroid dehydrogenase) (Short chain dehydrogenase/reductase family 28C member 1)	P14061	TCMSP
Salvianolic acid A	SELL	L-SELEctin (CD62 antigen-like family member L) (Leukocyte adhesion molecule 1) (LAM-1) (Leukocyte surfACE antigen Leu-8) (Leukocyte-endothelial cell adhesion molecule 1) (LECAM1) (Lymph node homing receptor) (TQ1) (gp90-MEL) (CD antigen CD62L)	P14151	TCMSP
Salvianolic acid A	MMP9	Matrix metalloproteinase-9 (MMP-9) (EC 3.4.24.35) (92 kDa gelatinase) (92 kDa type IV collagenase) (Gelatinase B) (GELB) [Cleaved into: 67 kDa matrix metalloproteinase-9; 82 kDa matrix metalloproteinase-9]	P14780	TCMSP
Salvianolic acid A	AKR1B1	Aldo-keto reductase family 1 member B1 (EC 1.1.1.300) (EC 1.1.1.372) (EC 1.1.1.54) (Aldehyde reductase) (Aldose reductase) (AR) (EC 1.1.1.21)	P15121	TCMSP
Salvianolic acid A	SELP	P-SELEctin (CD62 antigen-like family member P) (Granule membrane protein 140) (GMP-140) (Leukocyte-endothelial cell adhesion molecule 3) (LECAM3) (PLATelet activation dependent granule-external membrane protein) (PADGEM) (CD antigen CD62P)	P16109	TCMSP
Salvianolic acid A	SELE	E-SELEctin (CD62 antigen-like family member E) (Endothelial leukocyte adhesion molecule 1) (ELAM-1) (Leukocyte-endothelial cell adhesion molecule 2) (LECAM2) (CD antigen CD62E)	P16581	TCMSP
Salvianolic acid A	PTPN2	Tyrosine-protein phosphatase non-receptor type 2 (EC 3.1.3.48) (T-cell protein-tyrosine phosphatase) (TCPTP)	P17706	TCMSP
Salvianolic acid A	PTPN1	Tyrosine-protein phosphatase non-receptor type 1 (EC 3.1.3.48) (Protein-tyrosine phosphatase 1B) (PTP-1B)	P18031	TCMSP
Salvianolic acid A	ITGB5	Integrin beta-5	P18084	TCMSP
Salvianolic acid A	PTPRA	Receptor-type tyrosine-protein phosphatase alpha (Protein-tyrosine phosphatase alpha) (R-PTP-alpha) (EC 3.1.3.48)	P18433	TCMSP
Salvianolic acid A	IMPDH1	Inosine-5'-monophosphate dehydrogenase 1 (IMP dehydrogenase 1) (IMPD 1) (IMPDH 1) (EC 1.1.1.205) (IMPDH-I)	P20839	TCMSP
Salvianolic acid A	TBXA2R	Thromboxane A2 receptor (TXA2-R) (Prostanoid TP receptor)	P21731	TCMSP
Salvianolic acid A	CA4	Carbonic anhydrase 4 (EC 4.2.1.1) (Carbonate dehydratase IV) (Carbonic anhydrase IV) (CA-IV)	P22748	TCMSP
Salvianolic acid A	PTGS1	Prostaglandin G/H synthase 1 (EC 1.14.99.1) (Cyclooxygenase-1) (COX-1) (Prostaglandin H2 synthase 1) (PGH synthase 1) (PGHS-1) (PHS 1) (Prostaglandin-endoperoxide synthase 1)	P23219	TCMSP
Salvianolic acid A	CA6	Carbonic anhydrase 6 (EC 4.2.1.1) (Carbonate dehydratase VI) (Carbonic anhydrase VI) (CA-VI) (Salivary carbonic anhydrase) (Secreted carbonic anhydrase)	P23280	TCMSP
Salvianolic acid A	SLC6A2	Sodium-dependent noradRENaline transporter (Norepinephrine transporter) (NET) (Solute carrier family 6 member 2)	P23975	TCMSP
Salvianolic acid A	CCND1	G1/S-specific cyclin-D1 (B-cell lymphoma 1 protein) (BCL-1) (BCL-1 oncogene) (PRAD1 oncogene)	P24385	TCMSP
Salvianolic acid A	TBXAS1	Thromboxane-A synthase (TXA synthase) (TXS) (EC 5.3.99.5) (Cytochrome P450 5A1) (Hydroperoxy icosatetraenoate dehydratase) (EC 4.2.1.152)	P24557	TCMSP
Salvianolic acid A	SLC5A2	Sodium/glucose cotransporter 2 (Na(+)/glucose cotransporter 2) (Low affinity sodium-glucose cotransporter) (Solute carrier family 5 member 2)	P31639	TCMSP
Salvianolic acid A	AKT1	RAC-alpha serine/threonine-protein kinase (EC 2.7.11.1) (Protein kinase B) (PKB) (Protein kinase B alpha) (PKB alpha) (Proto-oncogene c-Akt) (RAC-PK-alpha)	P31749	TCMSP
Salvianolic acid A	CYP2C19	Cytochrome P450 2C19 (EC 1.14.14.1) ((R)-limonene 6-monooxygenase) (EC 1.14.14.53) ((S)-limonene 6-monooxygenase) (EC 1.14.14.51) ((S)-limonene 7-monooxygenase) (EC 1.14.14.52) (CYPIIC17) (CYPIIC19) (Cytochrome P450-11A) (Cytochrome P450-254C) (Fenbendazole monooxygenase (4'-hydroxylating)) (EC 1.14.14.75) (Mephenytoin 4-hydroxylase)	P33261	TCMSP
Salvianolic acid A	PRSS3	Trypsin-3 (EC 3.4.21.4) (Brain trypsinogen) (Mesotrypsin) (Mesotrypsinogen) (Serine protease 3) (Serine protease 4) (Trypsin III) (Trypsin IV)	P35030	TCMSP
Salvianolic acid A	CA5A	Carbonic anhydrase 5A, mitochondrial (EC 4.2.1.1) (Carbonate dehydratase VA) (Carbonic anhydrase VA) (CA-VA)	P35218	TCMSP
Salvianolic acid A	PTGER4	Prostaglandin E2 receptor EP4 subtype (PGE receptor EP4 subtype) (PGE2 receptor EP4 subtype) (Prostanoid EP4 receptor)	P35408	TCMSP
Salvianolic acid A	HSD17B2	17-beta-hydroxysteroid dehydrogenase type 2 (17-beta-HSD 2) (20 alpha-hydroxysteroid dehydrogenase) (20-alpha-HSD) (E2DH) (Estradiol 17-beta-dehydrogenase 2) (EC 1.1.1.62) (Microsomal 17-beta-hydroxysteroid dehydrogenase) (Short chain dehydrogenase/reductase family 9C member 2) (Testosterone 17-beta-dehydrogenase) (EC 1.1.1.239)	P37059	TCMSP
Salvianolic acid A	CDKN1A	Cyclin-dependent kinase inhibitor 1 (CDK-interacting protein 1) (Melanoma diffeRENtiation-associated protein 6) (MDA-6) (p21)	P38936	TCMSP
Salvianolic acid A	MMP12	Macrophage metalloelastase (MME) (EC 3.4.24.65) (Macrophage elastase) (ME) (hME) (Matrix metalloproteinase-12) (MMP-12)	P39900	TCMSP
Salvianolic acid A	PIK3CB	Phosphatidylinositol 4,5-bisphosphate 3-kinase catalytic subunit beta isoform (PI3-kinase subunit beta) (PI3K-beta) (PI3Kbeta) (PtdIns-3-kinase subunit beta) (EC 2.7.1.153) (Phosphatidylinositol 4,5-bisphosphate 3-kinase 110 kDa catalytic subunit beta) (PtdIns-3-kinase subunit p110-beta) (p110beta) (Serine/threonine protein kinase PIK3CB) (EC 2.7.11.1)	P42338	TCMSP
Salvianolic acid A	CASP3	Caspase-3 (CASP-3) (EC 3.4.22.56) (Apopain) (Cysteine protease CPP32) (CPP-32) (Protein Yama) (SREBP cleavage activity 1) (SCA-1) [Cleaved into: Caspase-3 subunit p17; Caspase-3 subunit p12]	P42574	TCMSP
Salvianolic acid A	ECE1	Endothelin-converting enzyme 1 (ECE-1) (EC 3.4.24.71)	P42892	TCMSP
Salvianolic acid A	PTGFR	Prostaglandin F2-alpha receptor (PGF receptor) (PGF2-alpha receptor) (Prostanoid FP receptor)	P43088	TCMSP
Salvianolic acid A	CA7	Carbonic anhydrase 7 (EC 4.2.1.1) (Carbonate dehydratase VII) (Carbonic anhydrase VII) (CA-VII)	P43166	TCMSP
Salvianolic acid A	SYK	Tyrosine-protein kinase SYK (EC 2.7.10.2) (Spleen tyrosine kinase) (p72-Syk)	P43405	TCMSP
Salvianolic acid A	MMP13	Collagenase 3 (EC 3.4.24.-) (Matrix metalloproteinase-13) (MMP-13)	P45452	TCMSP
Salvianolic acid A	MAPK8	Mitogen-activated protein kinase 8 (MAP kinase 8) (MAPK 8) (EC 2.7.11.24) (JNK-46) (Stress-activated protein kinase 1c) (SAPK1c) (Stress-activated protein kinase JNK1) (c-Jun N-terminal kinase 1)	P45983	TCMSP
Salvianolic acid A	MAPK9	Mitogen-activated protein kinase 9 (MAP kinase 9) (MAPK 9) (EC 2.7.11.24) (JNK-55) (Stress-activated protein kinase 1a) (SAPK1a) (Stress-activated protein kinase JNK2) (c-Jun N-terminal kinase 2)	P45984	TCMSP
Salvianolic acid A	PIK3CG	Phosphatidylinositol 4,5-bisphosphate 3-kinase catalytic subunit gamma isoform (PI3-kinase subunit gamma) (PI3K-gamma) (PI3Kgamma) (PtdIns-3-kinase subunit gamma) (EC 2.7.1.137) (EC 2.7.1.153) (EC 2.7.1.154) (Phosphatidylinositol 4,5-bisphosphate 3-kinase 110 kDa catalytic subunit gamma) (PtdIns-3-kinase subunit p110-gamma) (p110gamma) (Phosphoinositide-3-kinase catalytic gamma polypeptide) (Seri…	P48736	TCMSP
Salvianolic acid A	FNTA	Protein farnesyltransferase/geranylgeranyltransferase type-1 subunit alpha (EC 2.5.1.58) (EC 2.5.1.59) (CAAX farnesyltransferase subunit alpha) (FTase-alpha) (Ras proteins pRENyltransferase subunit alpha) (Type I protein geranyl-geranyltransferase subunit alpha) (GGTase-I-alpha)	P49354	TCMSP
Salvianolic acid A	DUSP3	Dual specificity protein phosphatase 3 (EC 3.1.3.16) (EC 3.1.3.48) (Dual specificity protein phosphatase VHR) (Vaccinia H1-related phosphatase) (VHR)	P51452	TCMSP
Salvianolic acid A	GALK1	Galactokinase (EC 2.7.1.6) (Galactose kinase)	P51570	TCMSP
Salvianolic acid A	AKR1C2	Aldo-keto reductase family 1 member C2 (EC 1.-.-.-) (EC 1.1.1.112) (EC 1.1.1.209) (EC 1.1.1.53) (EC 1.1.1.62) (EC 1.3.1.20) (3-alpha-HSD3) (Chlordecone reductase homolog HAKRD) (Dihydrodiol dehydrogenase 2) (DD-2) (DD2) (Dihydrodiol dehydrogenase/bile acid-binding protein) (DD/BABP) (Type III 3-alpha-hydroxysteroid dehydrogenase) (EC 1.1.1.357)	P52895	TCMSP
Salvianolic acid A	MAPK10	Mitogen-activated protein kinase 10 (MAP kinase 10) (MAPK 10) (EC 2.7.11.24) (MAP kinase p49 3F12) (Stress-activated protein kinase 1b) (SAPK1b) (Stress-activated protein kinase JNK3) (c-Jun N-terminal kinase 3)	P53779	TCMSP
Salvianolic acid A	ADK	Adenosine kinase (AK) (EC 2.7.1.20) (Adenosine 5'-phosphotransferase)	P55263	TCMSP
Salvianolic acid A	EIF6	Eukaryotic translation initiation factor 6 (eIF-6) (B(2)GCN homolog) (B4 integrin interactor) (CAB) (p27(BBP))	P56537	TCMSP
Salvianolic acid A	BACE1	Beta-secretase 1 (EC 3.4.23.46) (Aspartyl protease 2) (ASP2) (Asp 2) (Beta-site amyloid precursor protein cleaving enzyme 1) (Beta-site APP cleaving enzyme 1) (Memapsin-2) (Membrane-associated aspartic protease 2)	P56817	TCMSP
Salvianolic acid A	CSNK2A1	Casein kinase II subunit alpha (CK II alpha) (EC 2.7.11.1)	P68400	TCMSP
Salvianolic acid A	DHODH	Dihydroorotate dehydrogenase (quinone), mitochondrial (DHOdehase) (EC 1.3.5.2) (Dihydroorotate oxidase)	Q02127	TCMSP
Salvianolic acid A	COL7A1	Collagen alpha-1(VII) chain (Long-chain collagen) (LC collagen)	Q02388	TCMSP
Salvianolic acid A	PTPN11	Tyrosine-protein phosphatase non-receptor type 11 (EC 3.1.3.48) (Protein-tyrosine phosphatase 1D) (PTP-1D) (Protein-tyrosine phosphatase 2C) (PTP-2C) (SH-PTP2) (SHP-2) (Shp2) (SH-PTP3)	Q06124	TCMSP
Salvianolic acid A	ITK	Tyrosine-protein kinase ITK/TSK (EC 2.7.10.2) (Interleukin-2-inducible T-cell kinase) (IL-2-inducible T-cell kinase) (Kinase EMT) (T-cell-specific kinase) (Tyrosine-protein kinase Lyk)	Q08881	TCMSP
Salvianolic acid A	GRM2	Metabotropic glutamate receptor 2 (mGluR2)	Q14416	TCMSP
Salvianolic acid A	LTB4R	Leukotriene B4 receptor 1 (LTB4-R 1) (LTB4-R1) (Chemoattractant receptor-like 1) (G-protein coupled receptor 16) (P2Y purinoceptor 7) (P2Y7)	Q15722	TCMSP
Salvianolic acid A	MAPK14	Mitogen-activated protein kinase 14 (MAP kinase 14) (MAPK 14) (EC 2.7.11.24) (Cytokine suppressive anti-inflammatory drug-binding protein) (CSAID-binding protein) (CSBP) (MAP kinase MXI2) (MAX-interacting protein 2) (Mitogen-activated protein kinase p38 alpha) (MAP kinase p38 alpha) (Stress-activated protein kinase 2a) (SAPK2a)	Q16539	TCMSP
Salvianolic acid A	CA9	Carbonic anhydrase 9 (EC 4.2.1.1) (Carbonate dehydratase IX) (Carbonic anhydrase IX) (CA-IX) (CAIX) (Membrane antigen MN) (P54/58N) (RENal cell carcinoma-associated antigen G250) (RCC-associated antigen G250) (pMW1)	Q16790	TCMSP
Salvianolic acid A	CA13	Carbonic anhydrase 13 (EC 4.2.1.1) (Carbonate dehydratase XIII) (Carbonic anhydrase XIII) (CA-XIII)	Q8N1Q1	TCMSP
Salvianolic acid A	HCAR2	Hydroxycarboxylic acid receptor 2 (G-protein coupled receptor 109A) (G-protein coupled receptor HM74A) (Niacin receptor 1) (Nicotinic acid receptor)	Q8TDS4	TCMSP
Salvianolic acid A	F10	Protein FAM110A	Q9BQ89	TCMSP
Salvianolic acid A	KDM4C	Lysine-specific demethylase 4C (EC 1.14.11.66) (Gene amplified in squamous cell carcinoma 1 protein) (GASC-1 protein) (JmjC domain-containing histone demethylation protein 3C) (Jumonji domain-containing protein 2C) ([histone H3]-trimethyl-L-lysine(9) demethylase 4C)	Q9H3R0	TCMSP
Salvianolic acid A	NPC1L1	NPC1-like intrACEllular cholesterol transporter 1 (NPC1L1) (Niemann-Pick C1-like protein 1)	Q9UHC9	TCMSP
Salvianolic acid A	HERC5	E3 ISG15--protein ligase HERC5 (EC 2.3.2.-) (Cyclin-E-binding protein 1) (HECT domain and RCC1-like domain-containing protein 5)	Q9UII4	TCMSP
Salvianolic acid A	CA14	Carbonic anhydrase 14 (EC 4.2.1.1) (Carbonate dehydratase XIV) (Carbonic anhydrase XIV) (CA-XIV)	Q9ULX7	TCMSP
Salvianolic acid A	CA5B	Carbonic anhydrase 5B, mitochondrial (EC 4.2.1.1) (Carbonate dehydratase VB) (Carbonic anhydrase VB) (CA-VB)	Q9Y2D0	TCMSP
Salvianolic acid A	SCN10A	Sodium channel protein type 10 subunit alpha (Peripheral nerve sodium channel 3) (PN3) (hPN3) (Sodium channel protein type X subunit alpha) (Voltage-gated sodium channel subunit alpha Nav1.8)	Q9Y5Y9	TCMSP
Salvianolic acid B	AKR1B1	Aldose reductase (by homology)	P15121	SwissTargetPrediction
Salvianolic acid B	CA7	Carbonic anhydrase VII	P43166	SwissTargetPrediction
Salvianolic acid B	CA12	Carbonic anhydrase XII	O43570	SwissTargetPrediction
Salvianolic acid B	CA4	Carbonic anhydrase IV	P22748	SwissTargetPrediction
Salvianolic acid B	MMP9	Matrix metalloproteinase 9	P14780	SwissTargetPrediction
Salvianolic acid B	MMP1	Matrix metalloproteinase 1	P03956	SwissTargetPrediction
Salvianolic acid B	MMP12	Matrix metalloproteinase 12	P39900	SwissTargetPrediction
Salvianolic acid B	APP	Beta amyloid A4 protein	P05067	SwissTargetPrediction
Salvianolic acid B	MMP3	Matrix metalloproteinase 3	P08254	SwissTargetPrediction
Salvianolic acid B	PTGES	Prostaglandin E synthase	O14684	SwissTargetPrediction
Salvianolic acid B	JUN	Proto-oncogene c-JUN	P05412	SwissTargetPrediction
Salvianolic acid B	OPRD1	Delta opioid receptor	P41143	SwissTargetPrediction
Salvianolic acid B	CNR2	Cannabinoid receptor 2 (by homology)	P34972	SwissTargetPrediction
Salvianolic acid B	PTPN2	T-cell protein-tyrosine phosphatase	P17706	SwissTargetPrediction
Salvianolic acid B	PTPRA	Receptor-type tyrosine-protein phosphatase alpha	P18433	SwissTargetPrediction
Salvianolic acid B	AKR1B10	Aldo-keto reductase family 1 member B10	O60218	SwissTargetPrediction
Salvianolic acid B	ABCB1	P-glycoprotein 1	P08183	SwissTargetPrediction
Salvianolic acid B	OPRM1	Mu opioid receptor (by homology)	P35372	SwissTargetPrediction
Salvianolic acid B	CASP3	Caspase-3	P42574	SwissTargetPrediction
Salvianolic acid B	TYMS	Thymidylate synthase (by homology)	P04818	SwissTargetPrediction
Salvianolic acid B	CASP9	Caspase-9	P55211	SwissTargetPrediction
Salvianolic acid B	CASP1	Caspase-1	P29466	SwissTargetPrediction
Salvianolic acid B	ITGB3	Integrin alpha-IIb/	P05106	SwissTargetPrediction
Salvianolic acid B	ITGA4	Integrin alpha-4	P13612	SwissTargetPrediction
Salvianolic acid B	ITGA2B	Integrin alpha-Iib	P08514	SwissTargetPrediction
Salvianolic acid B	ITGB1	Integrin beta-1	P05556	SwissTargetPrediction
Salvianolic acid B	ITGAV	Integrin alpha-V	P06756	SwissTargetPrediction
Salvianolic acid B	PTGES	Prostaglandin E synthase (EC 5.3.99.3) (Glutathione peroxidase PTGES) (EC 1.11.1.-) (Glutathione transferase PTGES) (EC 2.5.1.18) (Microsomal glutathione S-transferase 1-like 1) (MGST1-L1) (Microsomal prostaglandin E synthase 1) (MPGES-1) (p53-induced gene 12 protein)	O14684	TCMSP
Salvianolic acid B	NRP1	Neuropilin-1 (Vascular endothelial cell growth factor 165 receptor) (CD antigen CD304)	O14786	TCMSP
Salvianolic acid B	HDAC3	Histone deACEtylase 3 (HD3) (EC 3.5.1.98) (Protein deACEtylase HDAC3) (EC 3.5.1.-) (Protein deacylase HDAC3) (EC 3.5.1.-) (RPD3-2) (SMAP45)	O15379	TCMSP
Salvianolic acid B	CA12	Carbonic anhydrase 12 (EC 4.2.1.1) (Carbonate dehydratase XII) (Carbonic anhydrase XII) (CA-XII) (Tumor antigen HOM-RCC-3.1.3)	O43570	TCMSP
Salvianolic acid B	SLC28A2	Sodium/nucleoside cotransporter 2 (Concentrative nucleoside transporter 2) (CNT 2) (hCNT2) (Na(+)/nucleoside cotransporter 2) (Sodium-coupled nucleoside transporter 2) (Sodium/purine nucleoside co-transporter) (SPNT) (Solute carrier family 28 member 2)	O43868	TCMSP
Salvianolic acid B	AKR1B10	Aldo-keto reductase family 1 member B10 (EC 1.1.1.300) (EC 1.1.1.54) (ARL-1) (Aldose reductase-like) (Aldose reductase-related protein) (ARP) (hARP) (Small intestine reductase) (SI reductase)	O60218	TCMSP
Salvianolic acid B	TMPRSS11D	Transmembrane protease serine 11D (EC 3.4.21.-) (Airway trypsin-like protease) [Cleaved into: Transmembrane protease serine 11D non-catalytic chain; Transmembrane protease serine 11D catalytic chain]	O60235	TCMSP
Salvianolic acid B	DHFR	Dihydrofolate reductase (EC 1.5.1.3)	P00374	TCMSP
Salvianolic acid B	F2	Prothrombin (EC 3.4.21.5) (Coagulation factor II) [Cleaved into: Activation peptide fragment 1; Activation peptide fragment 2; Thrombin light chain; Thrombin heavy chain]	P00734	TCMSP
Salvianolic acid B	F9	Coagulation factor IX (EC 3.4.21.22) (Christmas factor) (Plasma thromboplastin component) (PTC) [Cleaved into: Coagulation factor IXa light chain; Coagulation factor IXa heavy chain]	P00740	TCMSP
Salvianolic acid B	F10	Coagulation factor X (EC 3.4.21.6) (Stuart factor) (Stuart-Prower factor) [Cleaved into: Factor X light chain; Factor X heavy chain; Activated factor Xa heavy chain]	P00742	TCMSP
Salvianolic acid B	PLG	Plasminogen (EC 3.4.21.7) [Cleaved into: Plasmin heavy chain A; Activation peptide; Angiostatin; Plasmin heavy chain A, short form; Plasmin light chain B]	P00747	TCMSP
Salvianolic acid B	PLAU	Urokinase-type plasminogen activator (U-plasminogen activator) (uPA) (EC 3.4.21.73) [Cleaved into: Urokinase-type plasminogen activator long chain A; Urokinase-type plasminogen activator short chain A; Urokinase-type plasminogen activator chain B]	P00749	TCMSP
Salvianolic acid B	CA2	Carbonic anhydrase 2 (EC 4.2.1.1) (Carbonate dehydratase II) (Carbonic anhydrase C) (CAC) (Carbonic anhydrase II) (CA-II) (Cyanamide hydratase CA2) (EC 4.2.1.69)	P00918	TCMSP
Salvianolic acid B	FOS	Protein c-Fos (Cellular oncogene fos) (Fos proto-oncogene, AP-1 transcription factor subunit) (G0/G1 switch regulatory protein 7) (Proto-oncogene c-Fos) (Transcription factor AP-1 subunit c-Fos)	P01100	TCMSP
Salvianolic acid B	ALB	Albumin	P02768	TCMSP
Salvianolic acid B	F11	Coagulation factor XI (FXI) (EC 3.4.21.27) (Plasma thromboplastin antecedent) (PTA) [Cleaved into: Coagulation factor XIa heavy chain; Coagulation factor XIa light chain]	P03951	TCMSP
Salvianolic acid B	MMP1	Interstitial collagenase (EC 3.4.24.7) (Fibroblast collagenase) (Matrix metalloproteinase-1) (MMP-1) [Cleaved into: 22 kDa interstitial collagenase; 27 kDa interstitial collagenase]	P03956	TCMSP
Salvianolic acid B	HLA-A	HLA class I histocompatibility antigen, A alpha chain (Human leukocyte antigen A) (HLA-A)	P04439	TCMSP
Salvianolic acid B	TYMS	Thymidylate synthase (TS) (TSase) (EC 2.1.1.45)	P04818	TCMSP
Salvianolic acid B	APP	Amyloid-beta precursor protein (APP) (ABPP) (APPI) (Alzheimer disease amyloid A4 protein homolog) (Alzheimer disease amyloid protein) (Amyloid precursor protein) (Amyloid-beta (A4) precursor protein) (Amyloid-beta A4 protein) (Cerebral vascular amyloid peptide) (CVAP) (PreA4) (Protease nexin-II) (PN-II) [Cleaved into: N-APP; Soluble APP-alpha (S-APP-alpha); Soluble APP-beta (S-APP-beta); C99 (Bet…	P05067	TCMSP
Salvianolic acid B	JUN	Transcription factor Jun (Activator protein 1) (AP1) (Proto-oncogene c-Jun) (Transcription factor AP-1 subunit Jun) (V-jun avian sarcoma virus 17 oncogene homolog) (p39)	P05412	TCMSP
Salvianolic acid B	ITGB1	Integrin beta-1 (Fibronectin receptor subunit beta) (Glycoprotein IIa) (GPIIA) (VLA-4 subunit beta) (CD antigen CD29)	P05556	TCMSP
Salvianolic acid B	PRKCB	Protein kinase C beta type (PKC-B) (PKC-beta) (EC 2.7.11.13)	P05771	TCMSP
Salvianolic acid B	LCK	Tyrosine-protein kinase Lck (EC 2.7.10.2) (Leukocyte C-terminal Src kinase) (LSK) (Lymphocyte cell-specific protein-tyrosine kinase) (Protein YT16) (Proto-oncogene Lck) (T cell-specific protein-tyrosine kinase) (p56-LCK)	P06239	TCMSP
Salvianolic acid B	ITGAV	Integrin alpha-V (Vitronectin receptor) (Vitronectin receptor subunit alpha) (CD antigen CD51) [Cleaved into: Integrin alpha-V heavy chain; Integrin alpha-V light chain]	P06756	TCMSP
Salvianolic acid B	PRSS1	Serine protease 1 (EC 3.4.21.4) (Anionic trypsin I) (Anionic trypsin-I) (Beta-trypsin) (Cationic trypsinogen) (Pretrypsinogen I) (Trypsin I) (Trypsin-1) [Cleaved into: Alpha-trypsin chain 1; Alpha-trypsin chain 2]	P07477	TCMSP
Salvianolic acid B	HSP90AA1	Heat shock protein HSP 90-alpha (EC 3.6.4.10) (Heat shock 86 kDa) (HSP 86) (HSP86) (Lipopolysaccharide-associated protein 2) (LAP-2) (LPS-associated protein 2) (RENal carcinoma antigen NY-REN-38)	P07900	TCMSP
Salvianolic acid B	ABCB1	ATP-dependent translocase ABCB1 (ATP-binding cassette sub-family B member 1) (Multidrug resistance protein 1) (EC 7.6.2.2) (P-glycoprotein 1) (Phospholipid transporter ABCB1) (EC 7.6.2.1) (CD antigen CD243)	P08183	TCMSP
Salvianolic acid B	MMP2	72 kDa type IV collagenase (EC 3.4.24.24) (72 kDa gelatinase) (Gelatinase A) (Matrix metalloproteinase-2) (MMP-2) (TBE-1) [Cleaved into: PEX]	P08253	TCMSP
Salvianolic acid B	MMP3	Stromelysin-1 (SL-1) (EC 3.4.24.17) (Matrix metalloproteinase-3) (MMP-3) (Transin-1)	P08254	TCMSP
Salvianolic acid B	MME	Neprilysin (EC 3.4.24.11) (Atriopeptidase) (Common acute lymphocytic leukemia antigen) (CALLA) (Enkephalinase) (Neutral endopeptidase 24.11) (NEP) (Neutral endopeptidase) (Skin fibroblast elastase) (SFE) (CD antigen CD10)	P08473	TCMSP
Salvianolic acid B	ITGA2B	Integrin alpha-IIb (GPalpha IIb) (GPIIb) (PLATelet membrane glycoprotein IIb) (CD antigen CD41) [Cleaved into: Integrin alpha-IIb heavy chain; Integrin alpha-IIb light chain, form 1; Integrin alpha-IIb light chain, form 2]	P08514	TCMSP
Salvianolic acid B	PTPRC	Receptor-type tyrosine-protein phosphatase C (EC 3.1.3.48) (Leukocyte common antigen) (L-CA) (T200) (CD antigen CD45)	P08575	TCMSP
Salvianolic acid B	F7	Coagulation factor VII (EC 3.4.21.21) (Proconvertin) (Serum prothrombin conversion accelerator) (SPCA) (Eptacog alfa) [Cleaved into: Factor VII light chain; Factor VII heavy chain]	P08709	TCMSP
Salvianolic acid B	MMP10	Stromelysin-2 (SL-2) (EC 3.4.24.22) (Matrix metalloproteinase-10) (MMP-10) (Transin-2)	P09238	TCMSP
Salvianolic acid B	ADORA3	Adenosine receptor A3	P0DMS8	TCMSP
Salvianolic acid B	PTPRF	Receptor-type tyrosine-protein phosphatase F (EC 3.1.3.48) (Leukocyte common antigen related) (LAR)	P10586	TCMSP
Salvianolic acid B	ACE	Angiotensin-converting enzyme (ACE) (EC 3.4.15.1) (Dipeptidyl carboxypeptidase I) (Kininase II) (CD antigen CD143) [Cleaved into: Angiotensin-converting enzyme, soluble form]	P12821	TCMSP
Salvianolic acid B	ITGA4	Integrin alpha-4 (CD49 antigen-like family member D) (Integrin alpha-IV) (VLA-4 subunit alpha) (CD antigen CD49d)	P13612	TCMSP
Salvianolic acid B	F3	Tissue factor (TF) (Coagulation factor III) (Thromboplastin) (CD antigen CD142)	P13726	TCMSP
Salvianolic acid B	SLC5A1	Sodium/glucose cotransporter 1 (Na(+)/glucose cotransporter 1) (High affinity sodium-glucose cotransporter) (Solute carrier family 5 member 1)	P13866	TCMSP
Salvianolic acid B	SELL	L-SELEctin (CD62 antigen-like family member L) (Leukocyte adhesion molecule 1) (LAM-1) (Leukocyte surfACE antigen Leu-8) (Leukocyte-endothelial cell adhesion molecule 1) (LECAM1) (Lymph node homing receptor) (TQ1) (gp90-MEL) (CD antigen CD62L)	P14151	TCMSP
Salvianolic acid B	TYR	Tyrosinase (EC 1.14.18.1) (LB24-AB) (Monophenol monooxygenase) (SK29-AB) (Tumor rejection antigen AB)	P14679	TCMSP
Salvianolic acid B	MMP9	Matrix metalloproteinase-9 (MMP-9) (EC 3.4.24.35) (92 kDa gelatinase) (92 kDa type IV collagenase) (Gelatinase B) (GELB) [Cleaved into: 67 kDa matrix metalloproteinase-9; 82 kDa matrix metalloproteinase-9]	P14780	TCMSP
Salvianolic acid B	AKR1B1	Aldo-keto reductase family 1 member B1 (EC 1.1.1.300) (EC 1.1.1.372) (EC 1.1.1.54) (Aldehyde reductase) (Aldose reductase) (AR) (EC 1.1.1.21)	P15121	TCMSP
Salvianolic acid B	ANPEP	Aminopeptidase N (AP-N) (hAPN) (EC 3.4.11.2) (Alanyl aminopeptidase) (Aminopeptidase M) (AP-M) (Microsomal aminopeptidase) (Myeloid plasma membrane glycoprotein CD13) (gp150) (CD antigen CD13)	P15144	TCMSP
Salvianolic acid B	SELP	P-SELEctin (CD62 antigen-like family member P) (Granule membrane protein 140) (GMP-140) (Leukocyte-endothelial cell adhesion molecule 3) (LECAM3) (PLATelet activation dependent granule-external membrane protein) (PADGEM) (CD antigen CD62P)	P16109	TCMSP
Salvianolic acid B	PTPN2	Tyrosine-protein phosphatase non-receptor type 2 (EC 3.1.3.48) (T-cell protein-tyrosine phosphatase) (TCPTP)	P17706	TCMSP
Salvianolic acid B	ITGB5	Integrin beta-5	P18084	TCMSP
Salvianolic acid B	PTPRA	Receptor-type tyrosine-protein phosphatase alpha (Protein-tyrosine phosphatase alpha) (R-PTP-alpha) (EC 3.1.3.48)	P18433	TCMSP
Salvianolic acid B	CD22	B-cell receptor CD22 (B-lymphocyte cell adhesion molecule) (BL-CAM) (Sialic acid-binding Ig-like lectin 2) (Siglec-2) (T-cell surfACE antigen Leu-14) (CD antigen CD22)	P20273	TCMSP
Salvianolic acid B	CNR1	Cannabinoid receptor 1 (CB-R) (CB1) (CANN6)	P21554	TCMSP
Salvianolic acid B	GART	Trifunctional purine biosynthetic protein adenosine-3 [Includes: Phosphoribosylamine--glycine ligase (EC 6.3.4.13) (Glycinamide ribonucleotide synthetase) (GARS) (Phosphoribosylglycinamide synthetase); Phosphoribosylformylglycinamidine cyclo-ligase (EC 6.3.3.1) (AIR synthase) (AIRS) (Phosphoribosyl-aminoimidazole synthetase); Phosphoribosylglycinamide formyltransferase (EC 2.1.2.2) (5'-phosphorib…	P22102	TCMSP
Salvianolic acid B	CA4	Carbonic anhydrase 4 (EC 4.2.1.1) (Carbonate dehydratase IV) (Carbonic anhydrase IV) (CA-IV)	P22748	TCMSP
Salvianolic acid B	MMP8	Neutrophil collagenase (EC 3.4.24.34) (Matrix metalloproteinase-8) (MMP-8) (PMNL collagenase) (PMNL-CL)	P22894	TCMSP
Salvianolic acid B	RRM1	Ribonucleoside-diphosphate reductase large subunit (EC 1.17.4.1) (Ribonucleoside-diphosphate reductase subunit M1) (Ribonucleotide reductase large subunit)	P23921	TCMSP
Salvianolic acid B	CMA1	Chymase (EC 3.4.21.39) (Alpha-chymase) (Mast cell protease I)	P23946	TCMSP
Salvianolic acid B	ITGB7	Integrin beta-7 (Gut homing receptor beta subunit)	P26010	TCMSP
Salvianolic acid B	ADORA2A	Adenosine receptor A2a	P29274	TCMSP
Salvianolic acid B	CASP1	Caspase-1 (CASP-1) (EC 3.4.22.36) (Interleukin-1 beta convertase) (IL-1BC) (Interleukin-1 beta-converting enzyme) (ICE) (IL-1 beta-converting enzyme) (p45) [Cleaved into: Caspase-1 subunit p20; Caspase-1 subunit p10]	P29466	TCMSP
Salvianolic acid B	ADORA1	Adenosine receptor A1	P30542	TCMSP
Salvianolic acid B	SLC5A2	Sodium/glucose cotransporter 2 (Na(+)/glucose cotransporter 2) (Low affinity sodium-glucose cotransporter) (Solute carrier family 5 member 2)	P31639	TCMSP
Salvianolic acid B	CCKBR	Gastrin/cholecystokinin type B receptor (CCK-B receptor) (CCK-BR) (Cholecystokinin-2 receptor) (CCK2-R)	P32239	TCMSP
Salvianolic acid B	ABCC1	Multidrug resistance-associated protein 1 (EC 7.6.2.2) (ATP-binding cassette sub-family C member 1) (Glutathione-S-conjugate-translocating ATPase ABCC1) (EC 7.6.2.3) (Leukotriene C(4) transporter) (LTC4 transporter)	P33527	TCMSP
Salvianolic acid B	CNR2	Cannabinoid receptor 2 (CB-2) (CB2) (hCB2) (CX5)	P34972	TCMSP
Salvianolic acid B	PRSS3	Trypsin-3 (EC 3.4.21.4) (Brain trypsinogen) (Mesotrypsin) (Mesotrypsinogen) (Serine protease 3) (Serine protease 4) (Trypsin III) (Trypsin IV)	P35030	TCMSP
Salvianolic acid B	PTGS2	Prostaglandin G/H synthase 2 (EC 1.14.99.1) (Cyclooxygenase-2) (COX-2) (PHS II) (Prostaglandin H2 synthase 2) (PGH synthase 2) (PGHS-2) (Prostaglandin-endoperoxide synthase 2)	P35354	TCMSP
Salvianolic acid B	OPRM1	Mu-type opioid receptor (M-OR-1) (MOR-1) (Mu opiate receptor) (Mu opioid receptor) (MOP) (hMOP)	P35372	TCMSP
Salvianolic acid B	MMP12	Macrophage metalloelastase (MME) (EC 3.4.24.65) (Macrophage elastase) (ME) (hME) (Matrix metalloproteinase-12) (MMP-12)	P39900	TCMSP
Salvianolic acid B	OPRD1	Delta-type opioid receptor (D-OR-1) (DOR-1)	P41143	TCMSP
Salvianolic acid B	MTOR	Serine/threonine-protein kinase mTOR (EC 2.7.11.1) (FK506-binding protein 12-rapamycin complex-associated protein 1) (FKBP12-rapamycin complex-associated protein) (Mammalian target of rapamycin) (mTOR) (Mechanistic target of rapamycin) (Rapamycin and FKBP12 target 1) (Rapamycin target protein 1)	P42345	TCMSP
Salvianolic acid B	CASP3	Caspase-3 (CASP-3) (EC 3.4.22.56) (Apopain) (Cysteine protease CPP32) (CPP-32) (Protein Yama) (SREBP cleavage activity 1) (SCA-1) [Cleaved into: Caspase-3 subunit p17; Caspase-3 subunit p12]	P42574	TCMSP
Salvianolic acid B	CA7	Carbonic anhydrase 7 (EC 4.2.1.1) (Carbonate dehydratase VII) (Carbonic anhydrase VII) (CA-VII)	P43166	TCMSP
Salvianolic acid B	MMP13	Collagenase 3 (EC 3.4.24.-) (Matrix metalloproteinase-13) (MMP-13)	P45452	TCMSP
Salvianolic acid B	PPP5C	Serine/threonine-protein phosphatase 5 (PP5) (EC 3.1.3.16) (Protein phosphatase T) (PP-T) (PPT)	P53041	TCMSP
Salvianolic acid B	CASP7	Caspase-7 (CASP-7) (EC 3.4.22.60) (Apoptotic protease Mch-3) (CMH-1) (ICE-like apoptotic protease 3) (ICE-LAP3) [Cleaved into: Caspase-7 subunit p20; Caspase-7 subunit p11]	P55210	TCMSP
Salvianolic acid B	CASP9	Caspase-9 (CASP-9) (EC 3.4.22.62) (Apoptotic protease Mch-6) (Apoptotic protease-activating factor 3) (APAF-3) (ICE-like apoptotic protease 6) (ICE-LAP6) [Cleaved into: Caspase-9 subunit p35; Caspase-9 subunit p10]	P55211	TCMSP
Salvianolic acid B	WDR5	WD repeat-containing protein 5 (BMP2-induced 3-kb gene protein)	P61964	TCMSP
Salvianolic acid B	PPP1CA	Serine/threonine-protein phosphatase PP1-alpha catalytic subunit (PP-1A) (EC 3.1.3.16)	P62136	TCMSP
Salvianolic acid B	GRB2	Growth factor receptor-bound protein 2 (Adapter protein GRB2) (Protein Ash) (SH2/SH3 adapter GRB2)	P62993	TCMSP
Salvianolic acid B	PPP2CA	Serine/threonine-protein phosphatase 2A catalytic subunit alpha isoform (PP2A-alpha) (EC 3.1.3.16) (Replication protein C) (RP-C)	P67775	TCMSP
Salvianolic acid B	XIAP	E3 ubiquitin-protein ligase XIAP (EC 2.3.2.27) (Baculoviral IAP repeat-containing protein 4) (IAP-like protein) (ILP) (hILP) (Inhibitor of apoptosis protein 3) (IAP-3) (hIAP-3) (hIAP3) (RING-type E3 ubiquitin transferase XIAP) (X-linked inhibitor of apoptosis protein) (X-linked IAP)	P98170	TCMSP
Salvianolic acid B	DHODH	Dihydroorotate dehydrogenase (quinone), mitochondrial (DHOdehase) (EC 1.3.5.2) (Dihydroorotate oxidase)	Q02127	TCMSP
Salvianolic acid B	FOLH1	Glutamate carboxypeptidase 2 (EC 3.4.17.21) (Cell growth-inhibiting gene 27 protein) (Folate hydrolase 1) (Folylpoly-gamma-glutamate carboxypeptidase) (FGCP) (Glutamate carboxypeptidase II) (GCPII) (Membrane glutamate carboxypeptidase) (mGCP) (N-ACEtylated-alpha-linked acidic dipeptidase I) (NAALADase I) (Prostate-specific membrane antigen) (PSM) (PSMA) (Pteroylpoly-gamma-glutamate carboxypeptida…	Q04609	TCMSP
Salvianolic acid B	GLO1	Lactoylglutathione lyase (EC 4.4.1.5) (Aldoketomutase) (Glyoxalase I) (Glx I) (Ketone-aldehyde mutase) (Methylglyoxalase) (S-D-lactoylglutathione methylglyoxal lyase)	Q04760	TCMSP
Salvianolic acid B	ENPEP	Glutamyl aminopeptidase (EAP) (EC 3.4.11.7) (Aminopeptidase A) (AP-A) (DiffeRENtiation antigen gp160) (CD antigen CD249)	Q07075	TCMSP
Salvianolic acid B	CASP8	Caspase-8 (CASP-8) (EC 3.4.22.61) (Apoptotic cysteine protease) (Apoptotic protease Mch-5) (CAP4) (FADD-homologous ICE/ced-3-like protease) (FADD-like ICE) (FLICE) (ICE-like apoptotic protease 5) (MORT1-associated ced-3 homolog) (MACH) [Cleaved into: Caspase-8 subunit p18; Caspase-8 subunit p10]	Q14790	TCMSP
Salvianolic acid B	C3AR1	C3a anaphylatoxin chemotactic receptor (C3AR) (C3a-R)	Q16581	TCMSP
Salvianolic acid B	HCAR2	Hydroxycarboxylic acid receptor 2 (G-protein coupled receptor 109A) (G-protein coupled receptor HM74A) (Niacin receptor 1) (Nicotinic acid receptor)	Q8TDS4	TCMSP
Salvianolic acid B	SIRT1	NAD-dependent protein deACEtylase sirtuin-1 (hSIRT1) (EC 2.3.1.286) (NAD-dependent protein deacylase sirtuin-1) (EC 2.3.1.-) (Regulatory protein SIR2 homolog 1) (SIR2-like protein 1) (hSIR2) [Cleaved into: SirtT1 75 kDa fragment (75SirT1)]	Q96EB6	TCMSP
Salvianolic acid B	SLC29A1	Equilibrative nucleoside transporter 1 (hENT1) (Equilibrative nitrobenzylmercaptopurine riboside-sensitive nucleoside transporter) (Equilibrative NBMPR-sensitive nucleoside transporter) (es nucleoside transporter) (Nucleoside transporter, es-type) (Solute carrier family 29 member 1)	Q99808	TCMSP
Salvianolic acid B	LNPEP	Leucyl-cystinyl aminopeptidase (Cystinyl aminopeptidase) (EC 3.4.11.3) (Insulin-regulated membrane aminopeptidase) (Insulin-responsive aminopeptidase) (IRAP) (Oxytocinase) (OTase) (PlACEntal leucine aminopeptidase) (P-LAP) [Cleaved into: Leucyl-cystinyl aminopeptidase, pregnancy serum form]	Q9UIQ6	TCMSP
Salvianolic acid B	ADAMTS5	A disintegrin and metalloproteinase with thrombospondin motifs 5 (ADAM-TS 5) (ADAM-TS5) (ADAMTS-5) (EC 3.4.24.-) (A disintegrin and metalloproteinase with thrombospondin motifs 11) (ADAM-TS 11) (ADAMTS-11) (ADMP-2) (Aggrecanase-2)	Q9UNA0	TCMSP
Salvianolic acid B	ABCG2	Broad substrate specificity ATP-binding cassette transporter ABCG2 (EC 7.6.2.2) (ATP-binding cassette sub-family G member 2) (Breast cancer resistance protein) (CDw338) (Mitoxantrone resistance-associated protein) (PlACEnta-specific ATP-binding cassette transporter) (Urate exporter) (CD antigen CD338)	Q9UNQ0	TCMSP
Salvianolic acid B	ST14	Suppressor of tumorigenicity 14 protein (EC 3.4.21.109) (Matriptase) (Membrane-type serine protease 1) (MT-SP1) (Prostamin) (Serine protease 14) (Serine protease TADG-15) (Tumor-associated diffeRENtially-expressed gene 15 protein)	Q9Y5Y6	TCMSP
Salvianolic acid C	APP	Beta amyloid A4 protein	P05067	SwissTargetPrediction
Salvianolic acid C	AKR1B10	Aldo-keto reductase family 1 member B10	O60218	SwissTargetPrediction
Salvianolic acid C	JUN	Proto-oncogene c-JUN	P05412	SwissTargetPrediction
Salvianolic acid C	TMPRSS15	Enteropeptidase	P98073	SwissTargetPrediction
Salvianolic acid C	PRSS1	Trypsin I	P07477	SwissTargetPrediction
Salvianolic acid C	TYR	Tyrosinase	P14679	SwissTargetPrediction
Salvianolic acid C	CASP3	Caspase-3	P42574	SwissTargetPrediction
Salvianolic acid C	ITGAL	Leukocyte adhesion glycoprotein LFA-1 alpha	P20701	SwissTargetPrediction
Salvianolic acid C	DHFR	Dihydrofolate reductase (by homology)	P00374	SwissTargetPrediction
Salvianolic acid C	SELL	Leukocyte adhesion molecule-1	P14151	SwissTargetPrediction
Salvianolic acid C	PTGDR2	G protein-coupled receptor 44	Q9Y5Y4	SwissTargetPrediction
Salvianolic acid C	SELP	P-SELEctin	P16109	SwissTargetPrediction
Salvianolic acid C	TYMS	Thymidylate synthase	P04818	SwissTargetPrediction
Salvianolic acid C	SELE	SELEctin E	P16581	SwissTargetPrediction
Salvianolic acid C	ACE	Angiotensin-converting enzyme (by homology)	P12821	SwissTargetPrediction
Salvianolic acid C	ITGA4	Integrin alpha-4	P13612	SwissTargetPrediction
Salvianolic acid C	ITGB1	Integrin beta-1	P05556	SwissTargetPrediction
Salvianolic acid C	PTPRF	Receptor-type tyrosine-protein phosphatase F (LAR)	P10586	SwissTargetPrediction
Salvianolic acid C	HCAR2	Hydroxycarboxylic acid receptor 2	Q8TDS4	SwissTargetPrediction
Salvianolic acid C	LTB4R	Leukotriene B4 receptor 1	Q15722	SwissTargetPrediction
Salvianolic acid C	ITGB3	Integrin beta-3	P05106	SwissTargetPrediction
Salvianolic acid C	ITGA2B	Integrin alpha-Iib	P08514	SwissTargetPrediction
Salvianolic acid C	KDM3A	Lysine-specific demethylase 3A	Q9Y4C1	SwissTargetPrediction
Salvianolic acid C	KDM4C	Lysine-specific demethylase 4C	Q9H3R0	SwissTargetPrediction
Salvianolic acid C	CA1	Carbonic anhydrase I	P00915	SwissTargetPrediction
Salvianolic acid C	ITGB3	Integrin beta-3	P05106	SwissTargetPrediction
Salvianolic acid C	ITGAV	Integrin alpha-V	P06756	SwissTargetPrediction
Salvianolic acid C	CA14	Carbonic anhydrase XIV	Q9ULX7	SwissTargetPrediction
Salvianolic acid C	CA9	Carbonic anhydrase IX	Q16790	SwissTargetPrediction
Salvianolic acid C	ITGAV	Integrin alpha-V	P06756	SwissTargetPrediction
Salvianolic acid C	ITGB1	Integrin beta-1	P05556	SwissTargetPrediction
Salvianolic acid C	ITGB5	Integrin beta-5	P18084	SwissTargetPrediction
Salvianolic acid C	F2	Prothrombin (EC 3.4.21.5) (Coagulation factor II) [Cleaved into: Activation peptide fragment 1; Activation peptide fragment 2; Thrombin light chain; Thrombin heavy chain]	P00734	TCMSP
Salvianolic acid C	PRSS1	Serine protease 1 (EC 3.4.21.4) (Anionic trypsin I) (Anionic trypsin-I) (Beta-trypsin) (Cationic trypsinogen) (Pretrypsinogen I) (Trypsin I) (Trypsin-1) [Cleaved into: Alpha-trypsin chain 1; Alpha-trypsin chain 2]	P07477	TCMSP
Salvianolic acid D	AKR1B1	Aldose reductase	P15121	SwissTargetPrediction
Salvianolic acid D	FYN	Tyrosine-protein kinase FYN	P06241	SwissTargetPrediction
Salvianolic acid D	TTR	Transthyretin	P02766	SwissTargetPrediction
Salvianolic acid D	MMP1	Matrix metalloproteinase 1	P03956	SwissTargetPrediction
Salvianolic acid D	CA2	Carbonic anhydrase II	P00918	SwissTargetPrediction
Salvianolic acid D	CA12	Carbonic anhydrase XII	O43570	SwissTargetPrediction
Salvianolic acid D	CA4	Carbonic anhydrase IV	P22748	SwissTargetPrediction
Salvianolic acid D	MMP9	Matrix metalloproteinase 9	P14780	SwissTargetPrediction
Salvianolic acid D	MMP2	Matrix metalloproteinase 2	P08253	SwissTargetPrediction
Salvianolic acid D	CA7	Carbonic anhydrase VII	P43166	SwissTargetPrediction
Salvianolic acid D	MMP12	Matrix metalloproteinase 12	P39900	SwissTargetPrediction
Salvianolic acid D	CASP3	Caspase-3	P42574	SwissTargetPrediction
Salvianolic acid D	CASP6	Caspase-6	P55212	SwissTargetPrediction
Salvianolic acid D	CASP7	Caspase-7	P55210	SwissTargetPrediction
Salvianolic acid D	CASP8	Caspase-8	Q14790	SwissTargetPrediction
Salvianolic acid D	CASP1	Caspase-1	P29466	SwissTargetPrediction
Salvianolic acid D	CASP2	Caspase-2	P42575	SwissTargetPrediction
Salvianolic acid D	MMP3	Matrix metalloproteinase 3	P08254	SwissTargetPrediction
Salvianolic acid D	FOLH1	Glutamate carboxypeptidase II	Q04609	SwissTargetPrediction
Salvianolic acid D	MMP13	Matrix metalloproteinase 13	P45452	SwissTargetPrediction
Salvianolic acid D	TYMS	Thymidylate synthase	P04818	SwissTargetPrediction
Salvianolic acid D	ACE	Angiotensin-converting enzyme (by homology)	P12821	SwissTargetPrediction
Salvianolic acid D	PIM1	Serine/threonine-protein kinase PIM1	P11309	SwissTargetPrediction
Salvianolic acid D	ENPEP	Aminopeptidase A	Q07075	SwissTargetPrediction
Salvianolic acid D	MME	Neprilysin	P08473	SwissTargetPrediction
Salvianolic acid D	GRIK1	Glutamate receptor ionotropic kainate 1	P39086	SwissTargetPrediction
Salvianolic acid D	GRIK2	Glutamate receptor ionotropic kainate 2	Q13002	SwissTargetPrediction
Salvianolic acid D	GRIK3	Glutamate receptor ionotropic kainate 3	Q13003	SwissTargetPrediction
Salvianolic acid D	NRP1	Neuropilin-1	O14786	SwissTargetPrediction
Salvianolic acid D	SRC	Tyrosine-protein kinase SRC	P12931	SwissTargetPrediction
Salvianolic acid D	AMPD3	AMP deaminase 3	Q01432	SwissTargetPrediction
Salvianolic acid D	ATIC	AICAR transformylase	P31939	SwissTargetPrediction
Salvianolic acid D	ALOX12	Arachidonate 12-lipoxygenase	P18054	SwissTargetPrediction
Salvianonol	AVPR1A	Vasopressin V1a receptor (by homology)	P37288	SwissTargetPrediction
Salvianonol	HTR3A	Serotonin 3a (5-HT3a) receptor	P46098	SwissTargetPrediction
Salvianonol	CDK4	Cyclin-dependent kinase 4	P11802	SwissTargetPrediction
Salvianonol	CDK2	Cyclin-dependent kinase 2	P24941	SwissTargetPrediction
Salvianonol	CCNE1	Cyclin-dependent cyclin E	P24864	SwissTargetPrediction
Salvianonol	CCND1	Cyclin-dependent cyclin D1	P24385	SwissTargetPrediction
Salvianonol	CCNE2	Cyclin-dependent cyclin E	O96020	SwissTargetPrediction
Salvianonol	BACE2	Beta secretase 2	Q9Y5Z0	SwissTargetPrediction
Salvianonol	CTSK	Cathepsin K	P43235	SwissTargetPrediction
Salvianonol	CTSS	Cathepsin S	P25774	SwissTargetPrediction
Salvianonol	ERN1	Serine/threonine-protein kinase/endoribonuclease IRE1	O75460	SwissTargetPrediction
Salvianonol	CDK4	Cyclin-dependent kinase 4	P11802	SwissTargetPrediction
Salvianonol	PLA2G7	LDL-associated phospholipase A2	Q13093	SwissTargetPrediction
Salvianonol	FASN	Fatty acid synthase	P49327	SwissTargetPrediction
Salvianonol	CDK1	Cyclin-dependent kinase 1	P06493	SwissTargetPrediction
Salvianonol	CCNB1	Cyclin-dependent cyclin B	P14635	SwissTargetPrediction
Salvianonol	CCNB2	Cyclin-dependent cyclin B	O95067	SwissTargetPrediction
Salvianonol	CCNB3	Cyclin-dependent cyclin B	Q8WWL7	SwissTargetPrediction
Salvianonol	NEK1	Serine/threonine-protein kinase Nek1	Q96PY6	SwissTargetPrediction
Salvianonol	FLT1	Vascular endothelial growth factor receptor 1	P17948	SwissTargetPrediction
Salvianonol	CYP11B1	Cytochrome P450 11B1	P15538	SwissTargetPrediction
Salvianonol	CYP11B2	Cytochrome P450 11B2	P19099	SwissTargetPrediction
Salvianonol	CPT1A	Carnitine O-palmitoyltransferase 1, liver isoform	P50416	SwissTargetPrediction
Salvianonol	EZH2	EZH2/SUZ12/EED/RBBP7/RBBP4	Q15910	SwissTargetPrediction
Salvianonol	ADORA2A	Adenosine A2a receptor	P29274	SwissTargetPrediction
Salvianonol	ADORA2B	Adenosine A2b receptor	P29275	SwissTargetPrediction
Salvianonol	HSP90AA1	Heat shock protein HSP 90-alpha	P07900	SwissTargetPrediction
Salvianonol	FAAH	Anandamide amidohydrolase	O00519	SwissTargetPrediction
Salvianonol	PDE4B	Phosphodiesterase 4B	Q07343	SwissTargetPrediction
Salvianonol	FAP	Fibroblast activation protein alpha (by homology)	Q12884	SwissTargetPrediction
Salvianonol	TLR9	Toll-like receptor (TLR7/TLR9)	Q9NR96	SwissTargetPrediction
Salvianonol	SLC9A1	Sodium/hydrogen exchanger 1 (by homology)	P19634	SwissTargetPrediction
Salvianonol	LRRK2	Leucine-rich repeat serine/threonine-protein kinase 2	Q5S007	SwissTargetPrediction
Salvianonol	CCNA1	Cyclin-dependent cyclin A	P78396	SwissTargetPrediction
Salvianonol	CCNA2	Cyclin-dependent cyclin A	P20248	SwissTargetPrediction
Salvianonol	CDK2	Cyclin-dependent kinase 2	P24941	SwissTargetPrediction
Salvianonol	GSTP1	Glutathione S-transferase Pi	P09211	SwissTargetPrediction
Salvianonol	CMA1	Chymase	P23946	SwissTargetPrediction
Salvianonol	GSK3B	Glycogen synthase kinase-3 beta	P49841	SwissTargetPrediction
Salvianonol	GSK3A	Glycogen synthase kinase-3 alpha	P49840	SwissTargetPrediction
Salvianonol	CA9	Carbonic anhydrase IX	Q16790	SwissTargetPrediction
Salvianonol	ALOX5AP	5-lipoxygenase activating protein	P20292	SwissTargetPrediction
Salvianonol	OPRM1	Mu opioid receptor	P35372	SwissTargetPrediction
Salvianonol	OPRK1	Kappa Opioid receptor	P41145	SwissTargetPrediction
Salvianonol	CDC7	CDC7/DBF4 (Cell division cycle 7-related protein kinase/Activator of S phase kinase)	O00311	SwissTargetPrediction
Salvianonol	KCNQ2	Voltage-gated potassium channel, KQT; KCNQ2(Kv7.2)	O43526	SwissTargetPrediction
Salvianonol	DBF4	CDC7/DBF4 (Cell division cycle 7-related protein kinase/Activator of S phase kinase)	Q9UBU7	SwissTargetPrediction
Salvianonol	HRH4	Histamine H4 receptor	Q9H3N8	SwissTargetPrediction
Salvianonol	PDGFRB	PLATelet-derived growth factor receptor beta	P09619	SwissTargetPrediction
Salvianonol	KCNQ3	Voltage-gated potassium channel, KQT; KCNQ3(Kv7.3)	O43525	SwissTargetPrediction
Salvianonol	EGLN1	Egl nine homolog 1	Q9GZT9	SwissTargetPrediction
Salvianonol	CXCR2	Interleukin-8 receptor B	P25025	SwissTargetPrediction
Salvianonol	CXCR1	Interleukin-8 receptor A	P25024	SwissTargetPrediction
Salvianonol	ALPL	Alkaline phosphatase, tissue-nonspecific isozyme	P05186	SwissTargetPrediction
Salvianonol	MAPK14	MAP kinase p38 alpha	Q16539	SwissTargetPrediction
Salvianonol	PREP	Prolyl endopeptidase	P48147	SwissTargetPrediction
Salvianonol	CPT2	Carnitine palmitoyltransferase 2	P23786	SwissTargetPrediction
Salvianonol	ALOX5	Arachidonate 5-lipoxygenase	P09917	SwissTargetPrediction
Salvianonol	SLC29A1	Equilibrative nucleoside transporter 1	Q99808	SwissTargetPrediction
Salvianonol	CCR3	C-C chemokine receptor type 3	P51677	SwissTargetPrediction
Salvianonol	KDM1A	Lysine-specific histone demethylase 1	O60341	SwissTargetPrediction
Salvianonol	PYGL	Liver glycogen phosphorylase	P06737	SwissTargetPrediction
Salvianonol	PARP1	Poly [ADP-ribose] polymerase-1	P09874	SwissTargetPrediction
Salvianonol	PIK3CG	PI3-kinase p110-gamma subunit	P48736	SwissTargetPrediction
Salvianonol	PYGM	Muscle glycogen phosphorylase	P11217	SwissTargetPrediction
Salvianonol	AURKA	Serine/threonine-protein kinase Aurora-A	O14965	SwissTargetPrediction
Salvianonol	GRM4	Metabotropic glutamate receptor 4	Q14833	SwissTargetPrediction
Salvianonol	PTK6	Tyrosine-protein kinase BRK	Q13882	SwissTargetPrediction
Salvianonol	CDK5	Cyclin-dependent kinase 5	Q00535	SwissTargetPrediction
Salvianonol	PSENEN	Gamma-secretase	Q9NZ42	SwissTargetPrediction
Salvianonol	NCSTN	Gamma-secretase	Q92542	SwissTargetPrediction
Salvianonol	APH1A	Gamma-secretase	Q96BI3	SwissTargetPrediction
Salvianonol	PSEN1	Gamma-secretase	P49768	SwissTargetPrediction
Salvianonol	APH1B	Gamma-secretase	Q8WW43	SwissTargetPrediction
Salvianonol	CDK5R1	Cyclin-dependentCDK5 activator 1	Q15078	SwissTargetPrediction
Salvianonol	RET	Kinesin-1 heavy chain/ Tyrosine-protein kinase receptor RET	P07949	SwissTargetPrediction
Salvianonol	PSEN2	Gamma-secretase	P49810	SwissTargetPrediction
Salvianonol	JAK3	Tyrosine-protein kinase JAK3	P52333	SwissTargetPrediction
Salvianonol	JAK1	Tyrosine-protein kinase JAK1	P23458	SwissTargetPrediction
Salvianonol	JAK2	Tyrosine-protein kinase JAK2	O60674	SwissTargetPrediction
Salvianonol	CDK2	Cyclin-dependent kinase 2	P24941	SwissTargetPrediction
Salvianonol	FNTB	Protein farnesyltransferase	P49356	SwissTargetPrediction
Salvianonol	CCNA2	Cyclin-dependent kinase 2	P20248	SwissTargetPrediction
Salvianonol	TYK2	Tyrosine-protein kinase TYK2	P29597	SwissTargetPrediction
Salvianonol	TACR3	Neurokinin 3 receptor	P29371	SwissTargetPrediction
Salvianonol	CASR	Calcium sensing receptor	P41180	SwissTargetPrediction
Salvianonol	FNTA	Protein farnesyltransferase	P49354	SwissTargetPrediction
Salvianonol	TBXAS1	Thromboxane-A synthase	P24557	SwissTargetPrediction
Salvianonol	CXCR4	C-X-C chemokine receptor type 4	P61073	SwissTargetPrediction
Salvianonol	CACNA1B	Voltage-gated N-type calcium channel alpha-1B subunit	Q00975	SwissTargetPrediction
Salvianonol	CYP19A1	Cytochrome P450 19A1	P11511	SwissTargetPrediction
Tanshinol B	SUZ12	EZH2/SUZ12/EED complex	Q15022	SwissTargetPrediction
Tanshinol B	EZH2	EZH2/SUZ12/EED complex	Q15910	SwissTargetPrediction
Tanshinol B	RBBP7	EZH2/SUZ12/EED/RBBP7/RBBP4	Q16576	SwissTargetPrediction
Tanshinol B	EED	EZH2/SUZ12/EED/RBBP7/RBBP4	O75530	SwissTargetPrediction
Tanshinol B	SUZ12	EZH2/SUZ12/EED/RBBP7/RBBP4	Q15022	SwissTargetPrediction
Tanshinol B	EZH2	EZH2/SUZ12/EED/RBBP7/RBBP4	Q15910	SwissTargetPrediction
Tanshinol B	CDK5	Cyclin-dependent kinase 5	Q00535	SwissTargetPrediction
Tanshinol B	PTPN6	Protein-tyrosine phosphatase 1C	P29350	SwissTargetPrediction
Tanshinol B	PTPN11	Protein-tyrosine phosphatase 2C	Q06124	SwissTargetPrediction
Tanshinol B	RBBP4	EZH2/SUZ12/EED/RBBP7/RBBP4	Q09028	SwissTargetPrediction
Tanshinol B	TERT	Telomerase reverse transcriptase	O14746	SwissTargetPrediction
Tanshinol B	CES1	Acyl coenzyme A:cholesterol acyltransferase	P23141	SwissTargetPrediction
Tanshinol B	CES2	Carboxylesterase 2	O00748	SwissTargetPrediction
Tanshinol B	AKR1B1	Aldose reductase	P15121	SwissTargetPrediction
Tanshinol B	CDC25B	Dual specificity phosphatase Cdc25B	P30305	SwissTargetPrediction
Tanshinol B	CDC25C	Dual specificity phosphatase Cdc25C	P30307	SwissTargetPrediction
Tanshinol B	CDC25A	Dual specificity phosphatase Cdc25A	P30304	SwissTargetPrediction
Tanshinol B	PDE2A	Phosphodiesterase 2A	O00408	SwissTargetPrediction
Tanshinol B	PDE10A	Phosphodiesterase 10A	Q9Y233	SwissTargetPrediction
Tanshinol B	AR	Androgen Receptor	P10275	SwissTargetPrediction
Tanshinol B	OPRK1	Kappa Opioid receptor	P41145	SwissTargetPrediction
Tanshinol B	AURKA	Serine/threonine-protein kinase Aurora-A	O14965	SwissTargetPrediction
Tanshinol B	PTGS1	Cyclooxygenase-1	P23219	SwissTargetPrediction
Tanshinol B	HMGCR	HMG-CoA reductase (by homology)	P04035	SwissTargetPrediction
Tanshinol B	CDK5R1	CDK5 activator 1	Q15078	SwissTargetPrediction
Tanshinol B	PYGL	Liver glycogen phosphorylase	P06737	SwissTargetPrediction
Tanshinol B	P2RX7	P2X purinoceptor 7	Q99572	SwissTargetPrediction
Tanshinol B	ALOX5	Arachidonate 5-lipoxygenase	P09917	SwissTargetPrediction
Tanshinol B	ICMT	IsopRENylcysteine carboxyl methyltransferase	O60725	SwissTargetPrediction
Tanshinol B	MPI	Mannose-6-phosphate isomerase	P34949	SwissTargetPrediction
Tanshinol B	ALPL	Alkaline phosphatase, tissue-nonspecific isozyme	P05186	SwissTargetPrediction
Tanshinol B	PIK3CD	PI3-kinase p110-delta subunit	O00329	SwissTargetPrediction
Tanshinol B	PIK3CB	PI3-kinase p110-beta subunit	P42338	SwissTargetPrediction
Tanshinol B	PIK3CG	PI3-kinase p110-gamma subunit	P48736	SwissTargetPrediction
Tanshinol B	PIK3CA	PI3-kinase p110-alpha subunit	P42336	SwissTargetPrediction
Tanshinol B	JAK1	Tyrosine-protein kinase JAK1	P23458	SwissTargetPrediction
Tanshinol B	JAK2	Tyrosine-protein kinase JAK2	O60674	SwissTargetPrediction
Tanshinol B	PDE7A	Phosphodiesterase 7A	Q13946	SwissTargetPrediction
Tanshinol B	KIF11	Kinesin-like protein 1	P52732	SwissTargetPrediction
Tanshinol B	PRMT3	Protein arginine N-methyltransferase 3	O60678	SwissTargetPrediction
Tanshinol B	PSENEN	Gamma-secretase	Q9NZ42	SwissTargetPrediction
Tanshinol B	NCSTN	Gamma-secretase	Q92542	SwissTargetPrediction
Tanshinol B	APH1A	Gamma-secretase	Q96BI3	SwissTargetPrediction
Tanshinol B	PSEN1	Gamma-secretase	P49768	SwissTargetPrediction
Tanshinol B	APH1B	Gamma-secretase	Q8WW43	SwissTargetPrediction
Tanshinol B	PSEN2	Gamma-secretase	P49810	SwissTargetPrediction
Tanshinol B	ABCB1	P-glycoprotein 1	P08183	SwissTargetPrediction
Tanshinol B	DRD4	Dopamine D4 receptor	P21917	SwissTargetPrediction
Tanshinol B	CSF1R	Macrophage colony stimulating factor receptor	P07333	SwissTargetPrediction
Tanshinol B	HTR1D	Serotonin 1d (5-HT1d) receptor (by homology)	P28221	SwissTargetPrediction
Tanshinol B	ABCC9	Sulfonylurea receptor 2	O60706	SwissTargetPrediction
Tanshinol B	MAPK14	MAP kinase p38 alpha	Q16539	SwissTargetPrediction
Tanshinol B	MAP2K1	Dual specificity mitogen-activated protein kinase kinase 1	Q02750	SwissTargetPrediction
Tanshinol B	GABRA5	GABA receptor alpha-5 subunit	P31644	SwissTargetPrediction
Tanshinol B	CDC7	CDC7/DBF4 (Cell division cycle 7-related protein kinase/Activator of S phase kinase)	O00311	SwissTargetPrediction
Tanshinol B	CTSK	Cathepsin K	P43235	SwissTargetPrediction
Tanshinol B	PARP1	Poly [ADP-ribose] polymerase-1	P09874	SwissTargetPrediction
Tanshinol B	CASP1	Caspase-1	P29466	SwissTargetPrediction
Tanshinol B	CYP17A1	Cytochrome P450 17A1	P05093	SwissTargetPrediction
Tanshinol B	HSD11B1	11-beta-hydroxysteroid dehydrogenase 1	P28845	SwissTargetPrediction
Tanshinol B	CA2	Carbonic anhydrase II	P00918	SwissTargetPrediction
Tanshinol B	JAK3	Tyrosine-protein kinase JAK3	P52333	SwissTargetPrediction
Tanshinol B	FAAH	Anandamide amidohydrolase	O00519	SwissTargetPrediction
Tanshinol B	CA1	Carbonic anhydrase I	P00915	SwissTargetPrediction
Tanshinol B	CA6	Carbonic anhydrase VI	P23280	SwissTargetPrediction
Tanshinol B	CA4	Carbonic anhydrase IV	P22748	SwissTargetPrediction
Tanshinol B	HMOX1	Heme oxygenase 1 (by homology)	P09601	SwissTargetPrediction
Tanshinol B	EGFR	Epidermal growth factor receptor erbB1	P00533	SwissTargetPrediction
Tanshinol B	GABRA3	GABA-A receptor; alpha-3	P34903	SwissTargetPrediction
Tanshinol B	GABRG2	GABA-A receptor; gamma-2	P18507	SwissTargetPrediction
Tanshinol B	GABRB3	GABA-A receptor; beta-3	P28472	SwissTargetPrediction
Tanshinol B	GABRA1	GABA-A receptor; alpha-1	P14867	SwissTargetPrediction
Tanshinol B	GABRA5	GABA-A receptor; alpha-5	P31644	SwissTargetPrediction
Tanshinol B	JAK1	JAK3/JAK1	P23458	SwissTargetPrediction
Tanshinol B	GABRA2	GABA-A receptor; alpha-2	P47869	SwissTargetPrediction
Tanshinol B	ADORA2A	Adenosine A2a receptor	P29274	SwissTargetPrediction
Tanshinol B	ADORA2B	Adenosine A2b receptor	P29275	SwissTargetPrediction
Tanshinol B	TRPM8	Transient receptor potential cation channel subfamily M member 8 (by homology)	Q7Z2W7	SwissTargetPrediction
Tanshinol B	JAK3	JAK3/JAK1	P52333	SwissTargetPrediction
Tanshinol B	NR3C1	Glucocorticoid receptor	P04150	SwissTargetPrediction
Tanshinol B	PIM1	Serine/threonine-protein kinase PIM1	P11309	SwissTargetPrediction
Tanshinol B	CASP9	Caspase-9	P55211	SwissTargetPrediction
Tanshinol B	CASP3	Caspase-3	P42574	SwissTargetPrediction
Tanshinol B	CYP2C9	Cytochrome P450 2C9	P11712	SwissTargetPrediction
Tanshinol B	CYP3A4	Cytochrome P450 3A4	P08684	SwissTargetPrediction
Tanshinol B	CASP7	Caspase-7	P55210	SwissTargetPrediction
Tanshinol B	CYP2C19	Cytochrome P450 2C19	P33261	SwissTargetPrediction
Tanshinol B	PIM2	Serine/threonine-protein kinase PIM2	Q9P1W9	SwissTargetPrediction
Tanshinol B	MDM2	p53-binding protein Mdm-2	Q00987	SwissTargetPrediction
Tanshinol B	PLAT	Tissue-type plasminogen activator	P00750	SwissTargetPrediction
Tanshinol B	CYP11B1	Cytochrome P450 11B1	P15538	SwissTargetPrediction
Tanshinol B	CYP19A1	Cytochrome P450 19A1	P11511	SwissTargetPrediction
Tanshinol B	F2	Thrombin	P00734	SwissTargetPrediction
Tanshinol B	PRSS1	Trypsin I	P07477	SwissTargetPrediction
Tanshinol B	F10	Thrombin and coagulation factor X	P00742	SwissTargetPrediction
Tanshinol B	CYP11B2	Cytochrome P450 11B2	P19099	SwissTargetPrediction
Tanshinol B	KDR	Vascular endothelial growth factor receptor 2	P35968	SwissTargetPrediction
Tanshinol B	NTRK1	Nerve growth factor receptor Trk-A	P04629	SwissTargetPrediction
Tanshinol B	F11	Coagulation factor XI	P03951	SwissTargetPrediction
Tanshinol B	CDK1	Cyclin-dependent kinase 1	P06493	SwissTargetPrediction
Tanshinol B	PRSS3	Trypsin III	P35030	SwissTargetPrediction
Tanshinol B	GRM5	Metabotropic glutamate receptor 5	P41594	SwissTargetPrediction
Tanshinol B	HTR6	Serotonin 6 (5-HT6) receptor	P50406	SwissTargetPrediction
Tanshinol B	NUDT1	7,8-dihydro-8-oxoguanine triphosphatase	P36639	SwissTargetPrediction
Tanshinol B	CFD	Complement factor D	P00746	SwissTargetPrediction
Tanshinol B	GSK3B	Glycogen synthase kinase-3 beta	P49841	SwissTargetPrediction
Tanshinol B	AMPD3	AMP deaminase 3	Q01432	SwissTargetPrediction
Tanshinol B	CASP8	Caspase-8	Q14790	SwissTargetPrediction
Tanshinone I	SUZ12	EZH2/SUZ12/EED complex	Q15022	SwissTargetPrediction
Tanshinone I	EZH2	EZH2/SUZ12/EED complex	Q15910	SwissTargetPrediction
Tanshinone I	EED	EZH2/SUZ12/EED complex	O75530	SwissTargetPrediction
Tanshinone I	PTPN6	Protein-tyrosine phosphatase 1C	P29350	SwissTargetPrediction
Tanshinone I	CES2	Carboxylesterase 2	O00748	SwissTargetPrediction
Tanshinone I	PTPN11	Protein-tyrosine phosphatase 2C	Q06124	SwissTargetPrediction
Tanshinone I	PTPRC	Leukocyte common antigen	P08575	SwissTargetPrediction
Tanshinone I	CDC25C	Dual specificity phosphatase Cdc25C	P30307	SwissTargetPrediction
Tanshinone I	CDC25B	Dual specificity phosphatase Cdc25B	P30305	SwissTargetPrediction
Tanshinone I	RBBP7	EZH2/SUZ12/EED/RBBP7/RBBP4	Q16576	SwissTargetPrediction
Tanshinone I	RBBP4	EZH2/SUZ12/EED/RBBP7/RBBP4	Q09028	SwissTargetPrediction
Tanshinone I	AKR1B1	Aldose reductase	P15121	SwissTargetPrediction
Tanshinone I	TERT	Telomerase reverse transcriptase	O14746	SwissTargetPrediction
Tanshinone I	CES1	Acyl coenzyme A:cholesterol acyltransferase	P23141	SwissTargetPrediction
Tanshinone I	MPI	Mannose-6-phosphate isomerase	P34949	SwissTargetPrediction
Tanshinone I	CDC25A	Dual specificity phosphatase Cdc25A	P30304	SwissTargetPrediction
Tanshinone I	MAOB	Monoamine oxidase B	P27338	SwissTargetPrediction
Tanshinone I	MTNR1A	Melatonin receptor 1A	P48039	SwissTargetPrediction
Tanshinone I	MTNR1B	Melatonin receptor 1B	P49286	SwissTargetPrediction
Tanshinone I	NR4A1	Nuclear receptor subfamily 4 group A member 1	P22736	SwissTargetPrediction
Tanshinone I	CXCR2	Interleukin-8 receptor B	P25025	SwissTargetPrediction
Tanshinone I	CYP19A1	Cytochrome P450 19A1	P11511	SwissTargetPrediction
Tanshinone I	MAOA	Monoamine oxidase A	P21397	SwissTargetPrediction
Tanshinone I	PIM1	Serine/threonine-protein kinase PIM1	P11309	SwissTargetPrediction
Tanshinone I	PIM2	Serine/threonine-protein kinase PIM2	Q9P1W9	SwissTargetPrediction
Tanshinone I	P2RX7	P2X purinoceptor 7	Q99572	SwissTargetPrediction
Tanshinone I	PIM3	Serine/threonine-protein kinase PIM3	Q86V86	SwissTargetPrediction
Tanshinone I	ADRA1A	Alpha-1a adRENergic receptor (by homology)	P35348	SwissTargetPrediction
Tanshinone I	NQO2	Quinone reductase 2	P16083	SwissTargetPrediction
Tanshinone I	PRF1	Perforin-1	P14222	SwissTargetPrediction
Tanshinone I	ADORA1	Adenosine A1 receptor	P30542	SwissTargetPrediction
Tanshinone I	ADORA2A	Adenosine A2a receptor	P29274	SwissTargetPrediction
Tanshinone I	ADORA2B	Adenosine A2b receptor	P29275	SwissTargetPrediction
Tanshinone I	ADORA3	Adenosine A3 receptor	P0DMS8	SwissTargetPrediction
Tanshinone I	EGFR	Epidermal growth factor receptor erbB1	P00533	SwissTargetPrediction
Tanshinone I	KDR	Vascular endothelial growth factor receptor 2	P35968	SwissTargetPrediction
Tanshinone I	BRS3	Bombesin receptor subtype-3	P32247	SwissTargetPrediction
Tanshinone I	HCRTR2	Orexin receptor 2	O43614	SwissTargetPrediction
Tanshinone I	CDC7	CDC7/DBF4 (Cell division cycle 7-related protein kinase/Activator of S phase kinase)	O00311	SwissTargetPrediction
Tanshinone I	MAPK14	MAP kinase p38 alpha	Q16539	SwissTargetPrediction
Tanshinone I	F2	Prothrombin (EC 3.4.21.5) (Coagulation factor II) [Cleaved into: Activation peptide fragment 1; Activation peptide fragment 2; Thrombin light chain; Thrombin heavy chain]	P00734	TCMSP
Tanshinone I	ICAM1	Intercellular adhesion molecule 1 (ICAM-1) (Major group rhinovirus receptor) (CD antigen CD54)	P05362	TCMSP
Tanshinone I	PRSS1	Serine protease 1 (EC 3.4.21.4) (Anionic trypsin I) (Anionic trypsin-I) (Beta-trypsin) (Cationic trypsinogen) (Pretrypsinogen I) (Trypsin I) (Trypsin-1) [Cleaved into: Alpha-trypsin chain 1; Alpha-trypsin chain 2]	P07477	TCMSP
Tanshinone I	HSP90AA1	Heat shock protein HSP 90-alpha (EC 3.6.4.10) (Heat shock 86 kDa) (HSP 86) (HSP86) (Lipopolysaccharide-associated protein 2) (LAP-2) (LPS-associated protein 2) (RENal carcinoma antigen NY-REN-38)	P07900	TCMSP
Tanshinone I	AR	Androgen receptor (Dihydrotestosterone receptor) (Nuclear receptor subfamily 3 group C member 4)	P10275	TCMSP
Tanshinone I	VEGFA	Vascular endothelial growth factor A, long form (L-VEGF) (Vascular permeability factor) (VPF) [Cleaved into: N-VEGF; VEGFA]	P15692	TCMSP
Tanshinone I	VCAM1	Vascular cell adhesion protein 1 (V-CAM 1) (VCAM-1) (INCAM-100) (CD antigen CD106) [Cleaved into: Soluble Vascular Cell Adhesion Molecule-1]	P19320	TCMSP
Tanshinone I	RXRA	Retinoic acid receptor RXR-alpha (Nuclear receptor subfamily 2 group B member 1) (Retinoid X receptor alpha)	P19793	TCMSP
Tanshinone I	DPP4	Dipeptidyl peptidase 4 (EC 3.4.14.5) (ADABP) (Adenosine deaminase complexing protein 2) (ADCP-2) (Dipeptidyl peptidase IV) (DPP IV) (T-cell activation antigen CD26) (TP103) (CD antigen CD26) [Cleaved into: Dipeptidyl peptidase 4 membrane form (Dipeptidyl peptidase IV membrane form); Dipeptidyl peptidase 4 soluble form (Dipeptidyl peptidase IV soluble form)]	P27487	TCMSP
Tanshinone I	PTGS2	Prostaglandin G/H synthase 2 (EC 1.14.99.1) (Cyclooxygenase-2) (COX-2) (PHS II) (Prostaglandin H2 synthase 2) (PGH synthase 2) (PGHS-2) (Prostaglandin-endoperoxide synthase 2)	P35354	TCMSP
Tanshinone I	PIK3CG	Phosphatidylinositol 4,5-bisphosphate 3-kinase catalytic subunit gamma isoform (PI3-kinase subunit gamma) (PI3K-gamma) (PI3Kgamma) (PtdIns-3-kinase subunit gamma) (EC 2.7.1.137) (EC 2.7.1.153) (EC 2.7.1.154) (Phosphatidylinositol 4,5-bisphosphate 3-kinase 110 kDa catalytic subunit gamma) (PtdIns-3-kinase subunit p110-gamma) (p110gamma) (Phosphoinositide-3-kinase catalytic gamma polypeptide) (Seri…	P48736	TCMSP
Tanshinone I	NCOA1	Nuclear receptor coactivator 1 (NCoA-1) (EC 2.3.1.48) (Class E basic helix-loop-helix protein 74) (bHLHe74) (Protein Hin-2) (RIP160) (RENal carcinoma antigen NY-REN-52) (Steroid receptor coactivator 1) (SRC-1)	Q15788	TCMSP
Tanshinone IIA	AKR1B1	Aldose reductase	P15121	SwissTargetPrediction
Tanshinone IIA	CES1	Acyl coenzyme A:cholesterol acyltransferase	P23141	SwissTargetPrediction
Tanshinone IIA	TERT	Telomerase reverse transcriptase	O14746	SwissTargetPrediction
Tanshinone IIA	PTPN6	Protein-tyrosine phosphatase 1C	P29350	SwissTargetPrediction
Tanshinone IIA	CES2	Carboxylesterase 2	O00748	SwissTargetPrediction
Tanshinone IIA	PTPN11	Protein-tyrosine phosphatase 2C	Q06124	SwissTargetPrediction
Tanshinone IIA	SUZ12	EZH2/SUZ12/EED complex	Q15022	SwissTargetPrediction
Tanshinone IIA	EZH2	EZH2/SUZ12/EED complex	Q15910	SwissTargetPrediction
Tanshinone IIA	RBBP7	EZH2/SUZ12/EED/RBBP7/RBBP4	Q16576	SwissTargetPrediction
Tanshinone IIA	EED	EZH2/SUZ12/EED complex	O75530	SwissTargetPrediction
Tanshinone IIA	SUZ12	EZH2/SUZ12/EED/RBBP7/RBBP4	Q15022	SwissTargetPrediction
Tanshinone IIA	EZH2	EZH2/SUZ12/EED/RBBP7/RBBP4	Q15910	SwissTargetPrediction
Tanshinone IIA	RBBP4	EZH2/SUZ12/EED/RBBP7/RBBP4	Q09028	SwissTargetPrediction
Tanshinone IIA	CDC25C	Dual specificity phosphatase Cdc25C	P30307	SwissTargetPrediction
Tanshinone IIA	MPI	Mannose-6-phosphate isomerase	P34949	SwissTargetPrediction
Tanshinone IIA	CDC25A	Dual specificity phosphatase Cdc25A	P30304	SwissTargetPrediction
Tanshinone IIA	PTPRC	Leukocyte common antigen	P08575	SwissTargetPrediction
Tanshinone IIA	CDC25B	Dual specificity phosphatase Cdc25B	P30305	SwissTargetPrediction
Tanshinone IIA	ALOX5	Arachidonate 5-lipoxygenase (by homology)	P09917	SwissTargetPrediction
Tanshinone IIA	HTR6	Serotonin 6 (5-HT6) receptor	P50406	SwissTargetPrediction
Tanshinone IIA	PDE10A	Phosphodiesterase 10A	Q9Y233	SwissTargetPrediction
Tanshinone IIA	AR	Androgen Receptor	P10275	SwissTargetPrediction
Tanshinone IIA	CYP19A1	Cytochrome P450 19A1	P11511	SwissTargetPrediction
Tanshinone IIA	P2RX7	P2X purinoceptor 7	Q99572	SwissTargetPrediction
Tanshinone IIA	MTNR1A	Melatonin receptor 1A	P48039	SwissTargetPrediction
Tanshinone IIA	MTNR1B	Melatonin receptor 1B	P49286	SwissTargetPrediction
Tanshinone IIA	BRS3	Bombesin receptor subtype-3	P32247	SwissTargetPrediction
Tanshinone IIA	GRM5	Metabotropic glutamate receptor 5	P41594	SwissTargetPrediction
Tanshinone IIA	SLC6A3	Dopamine transporter	Q01959	SwissTargetPrediction
Tanshinone IIA	NR4A1	Nuclear receptor subfamily 4 group A member 1	P22736	SwissTargetPrediction
Tanshinone IIA	TSPO	Translocator protein (by homology)	P30536	SwissTargetPrediction
Tanshinone IIA	HCRTR2	Orexin receptor 2	O43614	SwissTargetPrediction
Tanshinone IIA	HCRTR1	Orexin receptor 1	O43613	SwissTargetPrediction
Tanshinone IIA	PGR	Progesterone receptor	P06401	SwissTargetPrediction
Tanshinone IIA	MGLL	Monoglyceride lipase	Q99685	SwissTargetPrediction
Tanshinone IIA	MAP3K8	Mitogen-activated protein kinase kinase kinase 8	P41279	SwissTargetPrediction
Tanshinone IIA	AURKB	Serine/threonine-protein kinase Aurora-B	Q96GD4	SwissTargetPrediction
Tanshinone IIA	MAPKAPK2	MAP kinase-activated protein kinase 2	P49137	SwissTargetPrediction
Tanshinone IIA	CSNK1G1	Casein kinase I gamma 1	Q9HCP0	SwissTargetPrediction
Tanshinone IIA	HRH3	Histamine H3 receptor	Q9Y5N1	SwissTargetPrediction
Tanshinone IIA	CTSS	Cathepsin S	P25774	SwissTargetPrediction
Tanshinone IIA	BRD4	Bromodomain-containing protein 4	O60885	SwissTargetPrediction
Tanshinone IIA	BRD2	Bromodomain-containing protein 2	P25440	SwissTargetPrediction
Tanshinone IIA	BRD3	Bromodomain-containing protein 3	Q15059	SwissTargetPrediction
Tanshinone IIA	PDE5A	Phosphodiesterase 5A	O76074	SwissTargetPrediction
Tanshinone IIA	KCNA5	Voltage-gated potassium channel subunit Kv1.5	P22460	SwissTargetPrediction
Tanshinone IIA	FAAH	Anandamide amidohydrolase	O00519	SwissTargetPrediction
Tanshinone IIA	HSD11B1	11-beta-hydroxysteroid dehydrogenase 1	P28845	SwissTargetPrediction
Tanshinone IIA	NR1I2	Nuclear receptor subfamily 1 group I member 2 (Orphan nuclear receptor PAR1) (Orphan nuclear receptor PXR) (Pregnane X receptor) (Steroid and xenobiotic receptor) (SXR)	O75469	TCMSP
Tanshinone IIA	AHSA1	Activator of 90 kDa heat shock protein ATPase homolog 1 (AHA1) (p38)	O95433	TCMSP
Tanshinone IIA	F2	Prothrombin (EC 3.4.21.5) (Coagulation factor II) [Cleaved into: Activation peptide fragment 1; Activation peptide fragment 2; Thrombin light chain; Thrombin heavy chain]	P00734	TCMSP
Tanshinone IIA	FOS	Protein c-Fos (Cellular oncogene fos) (Fos proto-oncogene, AP-1 transcription factor subunit) (G0/G1 switch regulatory protein 7) (Proto-oncogene c-Fos) (Transcription factor AP-1 subunit c-Fos)	P01100	TCMSP
Tanshinone IIA	MYC	Myc proto-oncogene protein (Class E basic helix-loop-helix protein 39) (bHLHe39) (Proto-oncogene c-Myc) (Transcription factor p64)	P01106	TCMSP
Tanshinone IIA	TP53	Cellular tumor antigen p53 (Antigen NY-CO-13) (Phosphoprotein p53) (Tumor suppressor p53)	P04637	TCMSP
Tanshinone IIA	CYP1A1	Cytochrome P450 1A1 (CYPIA1) (EC 1.14.14.1) (Cytochrome P450 form 6) (Cytochrome P450-C) (Cytochrome P450-P1) (Hydroperoxy icosatetraenoate dehydratase) (EC 4.2.1.152)	P04798	TCMSP
Tanshinone IIA	ITGB3	Integrin beta-3 (PLATelet membrane glycoprotein IIIa) (GPIIIa) (CD antigen CD61)	P05106	TCMSP
Tanshinone IIA	CYP1A2	Cytochrome P450 1A2 (EC 1.14.14.1) (CYPIA2) (Cholesterol 25-hydroxylase) (Cytochrome P(3)450) (Cytochrome P450 4) (Cytochrome P450-P3) (Hydroperoxy icosatetraenoate dehydratase) (EC 4.2.1.152)	P05177	TCMSP
Tanshinone IIA	EDN1	Endothelin-1 (Preproendothelin-1) (PPET1) [Cleaved into: Endothelin-1 (ET-1); Big endothelin-1]	P05305	TCMSP
Tanshinone IIA	JUN	Transcription factor Jun (Activator protein 1) (AP1) (Proto-oncogene c-Jun) (Transcription factor AP-1 subunit Jun) (V-jun avian sarcoma virus 17 oncogene homolog) (p39)	P05412	TCMSP
Tanshinone IIA	NPM1	Nucleophosmin (NPM) (Nucleolar phosphoprotein B23) (Nucleolar protein NO38) (Numatrin)	P06748	TCMSP
Tanshinone IIA	ADRB2	Beta-2 adRENergic receptor (Beta-2 adRENoreceptor) (Beta-2 adRENoceptor)	P07550	TCMSP
Tanshinone IIA	CHRM2	Muscarinic ACEtylcholine receptor M2	P08172	TCMSP
Tanshinone IIA	CHRM4	Muscarinic ACEtylcholine receptor M4	P08173	TCMSP
Tanshinone IIA	CYP3A4	Cytochrome P450 3A4 (EC 1.14.14.1) (1,4-cineole 2-exo-monooxygenase) (1,8-cineole 2-exo-monooxygenase) (EC 1.14.14.56) (Albendazole monooxygenase (sulfoxide-forming)) (EC 1.14.14.73) (Albendazole sulfoxidase) (CYPIIIA3) (CYPIIIA4) (Cholesterol 25-hydroxylase) (Cytochrome P450 3A3) (Cytochrome P450 HLp) (Cytochrome P450 NF-25) (Cytochrome P450-PCN1) (Nifedipine oxidase) (Quinine 3-monooxygenase) (…	P08684	TCMSP
Tanshinone IIA	CHRM5	Muscarinic ACEtylcholine receptor M5	P08912	TCMSP
Tanshinone IIA	BCL2	Apoptosis regulator Bcl-2	P10415	TCMSP
Tanshinone IIA	CHRM1	Muscarinic ACEtylcholine receptor M1	P11229	TCMSP
Tanshinone IIA	MMP9	Matrix metalloproteinase-9 (MMP-9) (EC 3.4.24.35) (92 kDa gelatinase) (92 kDa type IV collagenase) (Gelatinase B) (GELB) [Cleaved into: 67 kDa matrix metalloproteinase-9; 82 kDa matrix metalloproteinase-9]	P14780	TCMSP
Tanshinone IIA	RXRA	Retinoic acid receptor RXR-alpha (Nuclear receptor subfamily 2 group B member 1) (Retinoid X receptor alpha)	P19793	TCMSP
Tanshinone IIA	CHRM3	Muscarinic ACEtylcholine receptor M3	P20309	TCMSP
Tanshinone IIA	DRD1	D(1A) dopamine receptor (Dopamine D1 receptor)	P21728	TCMSP
Tanshinone IIA	ACHE	ACEtylcholinesterase (AChE) (EC 3.1.1.7)	P22303	TCMSP
Tanshinone IIA	EDNRA	Endothelin-1 receptor (Endothelin receptor type A) (ET-A) (ETA-R) (hET-AR)	P25101	TCMSP
Tanshinone IIA	NFKBIA	NF-kappa-B inhibitor alpha (I-kappa-B-alpha) (IkB-alpha) (IkappaBalpha) (Major histocompatibility complex enhancer-binding protein MAD3)	P25963	TCMSP
Tanshinone IIA	DPP4	Dipeptidyl peptidase 4 (EC 3.4.14.5) (ADABP) (Adenosine deaminase complexing protein 2) (ADCP-2) (Dipeptidyl peptidase IV) (DPP IV) (T-cell activation antigen CD26) (TP103) (CD antigen CD26) [Cleaved into: Dipeptidyl peptidase 4 membrane form (Dipeptidyl peptidase IV membrane form); Dipeptidyl peptidase 4 soluble form (Dipeptidyl peptidase IV soluble form)]	P27487	TCMSP
Tanshinone IIA	CALCR	Calcitonin receptor (CT-R)	P30988	TCMSP
Tanshinone IIA	ADRA1A	Alpha-1A adRENergic receptor (Alpha-1A adRENoreceptor) (Alpha-1A adRENoceptor) (Alpha-1C adRENergic receptor) (Alpha-adRENergic receptor 1c)	P35348	TCMSP
Tanshinone IIA	PTGS2	Prostaglandin G/H synthase 2 (EC 1.14.99.1) (Cyclooxygenase-2) (COX-2) (PHS II) (Prostaglandin H2 synthase 2) (PGH synthase 2) (PGHS-2) (Prostaglandin-endoperoxide synthase 2)	P35354	TCMSP
Tanshinone IIA	OPRM1	Mu-type opioid receptor (M-OR-1) (MOR-1) (Mu opiate receptor) (Mu opioid receptor) (MOP) (hMOP)	P35372	TCMSP
Tanshinone IIA	CHRNA7	Neuronal ACEtylcholine receptor subunit alpha-7	P36544	TCMSP
Tanshinone IIA	CDKN1A	Cyclin-dependent kinase inhibitor 1 (CDK-interacting protein 1) (Melanoma diffeRENtiation-associated protein 6) (MDA-6) (p21)	P38936	TCMSP
Tanshinone IIA	OPRD1	Delta-type opioid receptor (D-OR-1) (DOR-1)	P41143	TCMSP
Tanshinone IIA	CASP3	Caspase-3 (CASP-3) (EC 3.4.22.56) (Apopain) (Cysteine protease CPP32) (CPP-32) (Protein Yama) (SREBP cleavage activity 1) (SCA-1) [Cleaved into: Caspase-3 subunit p17; Caspase-3 subunit p12]	P42574	TCMSP
Tanshinone IIA	ECE1	Endothelin-converting enzyme 1 (ECE-1) (EC 3.4.24.71)	P42892	TCMSP
Tanshinone IIA	FASN	Fatty acid synthase (EC 2.3.1.85) (Type I fatty acid synthase) [Includes: [Acyl-carrier-protein] S-ACEtyltransferase (EC 2.3.1.38); [Acyl-carrier-protein] S-malonyltransferase (EC 2.3.1.39); 3-oxoacyl-[acyl-carrier-protein] synthase (EC 2.3.1.41); 3-oxoacyl-[acyl-carrier-protein] reductase (EC 1.1.1.100); 3-hydroxyacyl-[acyl-carrier-protein] dehydratase (EC 4.2.1.59); Enoyl-[acyl-carrier-protein]…	P49327	TCMSP
Tanshinone IIA	RELA	Transcription factor p65 (Nuclear factor NF-kappa-B p65 subunit) (Nuclear factor of kappa light polypeptide gene enhancer in B-cells 3)	Q04206	TCMSP
Tanshinone IIA	SCN5A	Sodium channel protein type 5 subunit alpha (Sodium channel protein cardiac muscle subunit alpha) (Sodium channel protein type V subunit alpha) (Voltage-gated sodium channel subunit alpha Nav1.5) (hH1)	Q14524	TCMSP
Tanshinone IIA	NCOA1	Nuclear receptor coactivator 1 (NCoA-1) (EC 2.3.1.48) (Class E basic helix-loop-helix protein 74) (bHLHe74) (Protein Hin-2) (RIP160) (RENal carcinoma antigen NY-REN-52) (Steroid receptor coactivator 1) (SRC-1)	Q15788	TCMSP
Tanshinone IIA	PARP4	Protein mono-ADP-ribosyltransferase PARP4 (EC 2.4.2.-) (193 kDa vault protein) (ADP-ribosyltransferase diphtheria toxin-like 4) (ARTD4) (PARP-related/IalphaI-related H5/proline-rich) (PH5P) (Poly [ADP-ribose] polymerase 4) (PARP-4) (Vault poly(ADP-ribose) polymerase) (VPARP)	Q9UKK3	TCMSP
Tanshinone IIB	SUZ12	EZH2/SUZ12/EED complex	Q15022	SwissTargetPrediction
Tanshinone IIB	EZH2	EZH2/SUZ12/EED complex	Q15910	SwissTargetPrediction
Tanshinone IIB	RBBP7	EZH2/SUZ12/EED/RBBP7/RBBP4	Q16576	SwissTargetPrediction
Tanshinone IIB	EED	EZH2/SUZ12/EED complex	O75530	SwissTargetPrediction
Tanshinone IIB	RBBP4	EZH2/SUZ12/EED/RBBP7/RBBP4	Q09028	SwissTargetPrediction
Tanshinone IIB	TERT	Telomerase reverse transcriptase	O14746	SwissTargetPrediction
Tanshinone IIB	CES2	Carboxylesterase 2	O00748	SwissTargetPrediction
Tanshinone IIB	AKR1B1	Aldose reductase	P15121	SwissTargetPrediction
Tanshinone IIB	PTPN6	Protein-tyrosine phosphatase 1C	P29350	SwissTargetPrediction
Tanshinone IIB	PTPN11	Protein-tyrosine phosphatase 2C	Q06124	SwissTargetPrediction
Tanshinone IIB	CES1	Acyl coenzyme A:cholesterol acyltransferase	P23141	SwissTargetPrediction
Tanshinone IIB	CDC25A	Dual specificity phosphatase Cdc25A	P30304	SwissTargetPrediction
Tanshinone IIB	CDC25B	Dual specificity phosphatase Cdc25B	P30305	SwissTargetPrediction
Tanshinone IIB	OPRK1	Kappa Opioid receptor	P41145	SwissTargetPrediction
Tanshinone IIB	PDE2A	Phosphodiesterase 2A	O00408	SwissTargetPrediction
Tanshinone IIB	PDE10A	Phosphodiesterase 10A	Q9Y233	SwissTargetPrediction
Tanshinone IIB	CNR1	Cannabinoid receptor 1 (by homology)	P21554	SwissTargetPrediction
Tanshinone IIB	CNR2	Cannabinoid receptor 2	P34972	SwissTargetPrediction
Tanshinone IIB	CDC25C	Dual specificity phosphatase Cdc25C	P30307	SwissTargetPrediction
Tanshinone IIB	PRKDC	DNA-dependent protein kinase	P78527	SwissTargetPrediction
Tanshinone IIB	KDR	Vascular endothelial growth factor receptor 2	P35968	SwissTargetPrediction
Tanshinone IIB	CDK2	Cyclin-dependent kinase 2	P24941	SwissTargetPrediction
Tanshinone IIB	MAP2K1	Dual specificity mitogen-activated protein kinase kinase 1	Q02750	SwissTargetPrediction
Tanshinone IIB	GRM5	Metabotropic glutamate receptor 5	P41594	SwissTargetPrediction
Tanshinone IIB	KIF11	Kinesin-like protein 1	P52732	SwissTargetPrediction
Tanshinone IIB	FNTB	Protein farnesyltransferase	P49356	SwissTargetPrediction
Tanshinone IIB	FNTA	Protein farnesyltransferase	P49354	SwissTargetPrediction
Tanshinone IIB	CDK5	Cyclin-dependent CDK5 activator 1	Q00535	SwissTargetPrediction
Tanshinone IIB	FNTA	Geranylgeranyl transferase type I	P49354	SwissTargetPrediction
Tanshinone IIB	PGGT1B	Geranylgeranyl transferase type I	P53609	SwissTargetPrediction
Tanshinone IIB	HSD11B1	11-beta-hydroxysteroid dehydrogenase 1	P28845	SwissTargetPrediction
Tanshinone IIB	P2RX7	P2X purinoceptor 7	Q99572	SwissTargetPrediction
Tanshinone IIB	CDK5R1	Cyclin-dependent kinase 5	Q15078	SwissTargetPrediction
Tanshinone IIB	OPRM1	Mu opioid receptor	P35372	SwissTargetPrediction
Tanshinone IIB	LRRK2	Leucine-rich repeat serine/threonine-protein kinase 2	Q5S007	SwissTargetPrediction
Tanshinone IIB	GRK7	G protein-coupled receptor kinase 7	Q8WTQ7	SwissTargetPrediction
Tanshinone IIB	STK38	Serine/threonine-protein kinase 38	Q15208	SwissTargetPrediction
Tanshinone IIB	HIPK4	Homeodomain-interacting protein kinase 4	Q8NE63	SwissTargetPrediction
Tanshinone IIB	ERN1	Serine/threonine-protein kinase/endoribonuclease IRE1	O75460	SwissTargetPrediction
Tanshinone IIB	OXSR1	Serine/threonine-protein kinase OSR1	O95747	SwissTargetPrediction
Tanshinone IIB	STK39	STE20/SPS1-related proline-alanine-rich protein kinase	Q9UEW8	SwissTargetPrediction
Tanshinone IIB	MAP3K13	Mitogen-activated protein kinase kinase kinase 13	O43283	SwissTargetPrediction
Tanshinone IIB	ICK	Serine/threonine-protein kinase ICK	Q9UPZ9	SwissTargetPrediction
Tanshinone IIB	MAP3K15	Mitogen-activated protein kinase kinase kinase 15	Q6ZN16	SwissTargetPrediction
Tanshinone IIB	MAST1	Microtubule-associated serine/threonine-protein kinase 1	Q9Y2H9	SwissTargetPrediction
Tanshinone IIB	SBK1	Serine/threonine-protein kinase SBK1	Q52WX2	SwissTargetPrediction
Tanshinone IIB	HUNK	Hormonally up-regulated neu tumor-associated kinase	P57058	SwissTargetPrediction
Tanshinone IIB	FYN	Tyrosine-protein kinase FYN	P06241	SwissTargetPrediction
Tanshinone IIB	CSF1R	Macrophage colony stimulating factor receptor	P07333	SwissTargetPrediction
Tanshinone IIB	ABL1	Tyrosine-protein kinase ABL	P00519	SwissTargetPrediction
Tanshinone IIB	FLT1	Vascular endothelial growth factor receptor 1	P17948	SwissTargetPrediction
Tanshinone IIB	PRPF4B	Serine/threonine-protein kinase PRP4 homolog	Q13523	SwissTargetPrediction
Tanshinone IIB	SNRK	SNF-related serine/threonine-protein kinase	Q9NRH2	SwissTargetPrediction
Tanshinone IIB	DSTYK	Dual serine/threonine and tyrosine protein kinase	Q6XUX3	SwissTargetPrediction
Tanshinone IIB	MAP3K12	Mitogen-activated protein kinase kinase kinase 12	Q12852	SwissTargetPrediction
Tanshinone IIB	PDGFRB	PLATelet-derived growth factor receptor beta	P09619	SwissTargetPrediction
Tanshinone IIB	KIT	Stem cell growth factor receptor	P10721	SwissTargetPrediction
Tanshinone IIB	FLT4	Vascular endothelial growth factor receptor 3	P35916	SwissTargetPrediction
Tanshinone IIB	FLT3	Tyrosine-protein kinase receptor FLT3	P36888	SwissTargetPrediction
Tanshinone IIB	INSR	Insulin receptor	P06213	SwissTargetPrediction
Tanshinone IIB	IKBKB	Inhibitor of nuclear factor kappa B kinase beta subunit	O14920	SwissTargetPrediction
Tanshinone IIB	PDGFRA	PLATelet-derived growth factor receptor alpha	P16234	SwissTargetPrediction
Tanshinone IIB	EGFR	Epidermal growth factor receptor erbB1	P00533	SwissTargetPrediction
Tanshinone IIB	RET	Kinesin-1 heavy chain/ Tyrosine-protein kinase receptor RET	P07949	SwissTargetPrediction
Tanshinone IIB	YES1	Tyrosine-protein kinase YES	P07947	SwissTargetPrediction
Tanshinone IIB	MAP2K3	Dual specificity mitogen-activated protein kinase kinase 3	P46734	SwissTargetPrediction
Tanshinone IIB	PRKAA2	AMP-activated protein kinase, alpha-2 subunit	P54646	SwissTargetPrediction
Tanshinone IIB	JAK3	Tyrosine-protein kinase JAK3	P52333	SwissTargetPrediction
Tanshinone IIB	MAP2K6	Dual specificity mitogen-activated protein kinase kinase 6	P52564	SwissTargetPrediction
Tanshinone IIB	AURKB	Serine/threonine-protein kinase Aurora-B	Q96GD4	SwissTargetPrediction
Tanshinone IIB	BLK	Tyrosine-protein kinase BLK	P51451	SwissTargetPrediction
Tanshinone IIB	DYRK1A	Dual-specificity tyrosine-phosphorylation regulated kinase 1A	Q13627	SwissTargetPrediction
Tanshinone IIB	RPS6KA3	Ribosomal protein S6 kinase alpha 3	P51812	SwissTargetPrediction
Tanshinone IIB	PHKG2	Phosphorylase kinase gamma subunit 2	P15735	SwissTargetPrediction
Tanshinone IIB	CSNK1G1	Casein kinase I gamma 1	Q9HCP0	SwissTargetPrediction
Tanshinone IIB	MYLK	Myosin light chain kinase, smooth muscle	Q15746	SwissTargetPrediction
Tanshinone IIB	DAPK3	Death-associated protein kinase 3	O43293	SwissTargetPrediction
Tanshinone IIB	CAMK1	CaM kinase I alpha	Q14012	SwissTargetPrediction
Tanshinone IIB	CAMK4	CaM kinase IV	Q16566	SwissTargetPrediction
Tanshinone IIB	CHEK2	Serine/threonine-protein kinase Chk2	O96017	SwissTargetPrediction
Tanshinone IIB	PDPK1	3-phosphoinositide dependent protein kinase-1	O15530	SwissTargetPrediction
Tanshinone IIB	CSNK1G2	Casein kinase I gamma 2	P78368	SwissTargetPrediction
Tanshinone IIB	RPS6KA1	Ribosomal protein S6 kinase alpha 1	Q15418	SwissTargetPrediction
Tanshinone IIB	DAPK1	Death-associated protein kinase 1	P53355	SwissTargetPrediction
Tanshinone IIB	LCK	Tyrosine-protein kinase LCK	P06239	SwissTargetPrediction
Tanshinone IIB	PRKD3	Protein kinase C (PKC)	O94806	SwissTargetPrediction
Tanshinone IIB	MAPK10	c-Jun N-terminal kinase 3	P53779	SwissTargetPrediction
Tanshinone IIB	SRC	Tyrosine-protein kinase SRC	P12931	SwissTargetPrediction
Tanshinone IIB	PTK2	Focal adhesion kinase 1	Q05397	SwissTargetPrediction
Tanshinone IIB	MAP3K11	Mitogen-activated protein kinase kinase kinase 11	Q16584	SwissTargetPrediction
Tanshinone IIB	FGFR3	Fibroblast growth factor receptor 3	P22607	SwissTargetPrediction
Tanshinone IIB	MYLK2	myosin light chain kinase 2	Q9H1R3	SwissTargetPrediction
Tanshinone IIB	CSNK1A1	Casein kinase I alpha	P48729	SwissTargetPrediction
Tanshinone IIB	CAMK2D	CaM kinase II	Q13557	SwissTargetPrediction
Tanshinone IIB	NTRK1	Nerve growth factor receptor Trk-A	P04629	SwissTargetPrediction
Tanshinone IIB	CSNK1D	Casein kinase I delta	P48730	SwissTargetPrediction
Tanshinone IIB	JAK1	Tyrosine-protein kinase JAK1	P23458	SwissTargetPrediction
Tanshinone IIB	MAP3K9	Mitogen-activated protein kinase kinase kinase 9	P80192	SwissTargetPrediction
Tanshinone IIB	MAP2K4	Dual specificity mitogen-activated protein kinase kinase 4	P45985	SwissTargetPrediction
Tanshinone IIB	ITK	Tyrosine-protein kinase ITK/TSK	Q08881	SwissTargetPrediction
Tanshinone IIB	MAP2K2	Dual specificity mitogen-activated protein kinase kinase 2	P36507	SwissTargetPrediction
Tanshinone IIB	JAK2	Tyrosine-protein kinase JAK2	O60674	SwissTargetPrediction
Tanshinone IIB	ROCK2	Rho-associated protein kinase 2	O75116	SwissTargetPrediction
Tanshinone IIB	PAK3	Serine/threonine-protein kinase PAK 3	O75914	SwissTargetPrediction
Tanshinone IIB	PKN2	Protein kinase N2	Q16513	SwissTargetPrediction
Tanshinone IIB	CDK7	Cyclin-dependent kinase 7	P50613	SwissTargetPrediction
