# Supplementary material for: Exploring the Mechanism of Fufang Danshen Tablet against Atherosclerosis by Network Pharmacology and Experimental Validation
Source: Pharmaceuticals (Basel). 2024 May 16;17(5):643. doi: 10.3390/ph17050643 (PMC11124970; doi:10.3390/ph17050643)
Supplement: Supplementary file 1 [file pharmaceuticals-17-00643-s001.zip › Table S5.xlsx]

## Sheet: Sheet1
Table S5 The targets of atherosclerosis
Gene Symbol	Description	Gene ID	Source
UGT1A9	UDP-glucuronosyltransferase 1A9 (UGT1A9) (EC 2.4.1.17) (UDP-glucuronosyltransferase 1-9) (UDPGT 1-9) (UGT1*9) (UGT1-09) (UGT1.9) (UDP-glucuronosyltransferase 1-I) (UGT-1I) (UGT1I) (lugP4)	O60656	Genebank
UGT2B17	UDP-glucuronosyltransferase 2B17 (UDPGT 2B17) (UGT2B17) (EC 2.4.1.17) (C19-steroid-specific UDP-glucuronosyltransferase) (C19-steroid-specific UDPGT)	O75795	Genebank
SLCO2B1	Solute carrier organic anion transporter family member 2B1 (Organic anion transporter B) (OATP-B) (Organic anion transporter polypeptide-related protein 2) (OATP-RP2) (OATPRP2) (Organic anion transporting polypeptide 2B1) (OATP2B1) (Solute carrier family 21 member 9)	O94956	Genebank
ABCB11	Bile salt export pump (EC 7.6.2.-) (ATP-binding cassette sub-family B member 11)	O95342	Genebank
ALB	Albumin	P02768	Genebank
HMGCR	3-hydroxy-3-methylglutaryl-coenzyme A reductase (HMG-CoA reductase) (EC 1.1.1.34)	P04035	Genebank
CYP1A1	Cytochrome P450 1A1 (CYPIA1) (EC 1.14.14.1) (Cytochrome P450 form 6) (Cytochrome P450-C) (Cytochrome P450-P1) (Hydroperoxy icosatetraenoate dehydratase) (EC 4.2.1.152)	P04798	Genebank
CYP1A2	Cytochrome P450 1A2 (EC 1.14.14.1) (CYPIA2) (Cholesterol 25-hydroxylase) (Cytochrome P(3)450) (Cytochrome P450 4) (Cytochrome P450-P3) (Hydroperoxy icosatetraenoate dehydratase) (EC 4.2.1.152)	P05177	Genebank
UGT2B4	UDP-glucuronosyltransferase 2B4 (UDPGT 2B4) (UGT2B4) (EC 2.4.1.17) (HLUG25) (Hyodeoxycholic acid-specific UDPGT) (UDPGTh-1)	P06133	Genebank
ABCB1	ATP-dependent translocase ABCB1 (ATP-binding cassette sub-family B member 1) (Multidrug resistance protein 1) (EC 7.6.2.2) (P-glycoprotein 1) (Phospholipid transporter ABCB1) (EC 7.6.2.1) (CD antigen CD243)	P08183	Genebank
CYP3A4	Cytochrome P450 3A4 (EC 1.14.14.1) (1,4-cineole 2-exo-monooxygenase) (1,8-cineole 2-exo-monooxygenase) (EC 1.14.14.56) (Albendazole monooxygenase (sulfoxide-forming)) (EC 1.14.14.73) (Albendazole sulfoxidase) (CYPIIIA3) (CYPIIIA4) (Cholesterol 25-hydroxylase) (Cytochrome P450 3A3) (Cytochrome P450 HLp) (Cytochrome P450 NF-25) (Cytochrome P450-PCN1) (Nifedipine oxidase) (Quinine 3-monooxygenase) (…	P08684	Genebank
CYP2C8	Cytochrome P450 2C8 (EC 1.14.14.1) (CYPIIC8) (Cytochrome P450 IIC2) (Cytochrome P450 MP-12) (Cytochrome P450 MP-20) (Cytochrome P450 form 1) (S-mephenytoin 4-hydroxylase)	P10632	Genebank
CYP2D6	Cytochrome P450 2D6 (EC 1.14.14.-) (CYPIID6) (Cholesterol 25-hydroxylase) (Cytochrome P450-DB1) (Debrisoquine 4-hydroxylase)	P10635	Genebank
CYP2C9	Cytochrome P450 2C9 (EC 1.14.14.1) ((R)-limonene 6-monooxygenase) (EC 1.14.14.53) ((S)-limonene 6-monooxygenase) (EC 1.14.14.51) ((S)-limonene 7-monooxygenase) (EC 1.14.14.52) (CYPIIC9) (Cholesterol 25-hydroxylase) (Cytochrome P-450MP) (Cytochrome P450 MP-4) (Cytochrome P450 MP-8) (Cytochrome P450 PB-1) (S-mephenytoin 4-hydroxylase)	P11712	Genebank
UGT2B7	UDP-glucuronosyltransferase 2B7 (UDPGT 2B7) (UGT2B7) (EC 2.4.1.17) (3,4-catechol estrogen-specific UDPGT) (UDP-glucuronosyltransferase 2B9) (UDPGT 2B9) (UDPGTh-2)	P16662	Genebank
ITGAL	Integrin alpha-L (CD11 antigen-like family member A) (Leukocyte adhesion glycoprotein LFA-1 alpha chain) (LFA-1A) (Leukocyte function-associated molecule 1 alpha chain) (CD antigen CD11a)	P20701	Genebank
CYP2B6	Cytochrome P450 2B6 (EC 1.14.13.-) (1,4-cineole 2-exo-monooxygenase) (CYPIIB6) (Cytochrome P450 IIB1)	P20813	Genebank
CYP3A5	Cytochrome P450 3A5 (EC 1.14.14.1) (CYPIIIA5) (Cytochrome P450-PCN3)	P20815	Genebank
UGT1A1	UDP-glucuronosyltransferase 1A1 (UGT1A1) (EC 2.4.1.17) (Bilirubin-specific UDPGT isozyme 1) (hUG-BR1) (UDP-glucuronosyltransferase 1-1) (UDPGT 1-1) (UGT1*1) (UGT1-01) (UGT1.1) (UDP-glucuronosyltransferase 1A isoform 1)	P22309	Genebank
CYP2C19	Cytochrome P450 2C19 (EC 1.14.14.1) ((R)-limonene 6-monooxygenase) (EC 1.14.14.53) ((S)-limonene 6-monooxygenase) (EC 1.14.14.51) ((S)-limonene 7-monooxygenase) (EC 1.14.14.52) (CYPIIC17) (CYPIIC19) (Cytochrome P450-11A) (Cytochrome P450-254C) (Fenbendazole monooxygenase (4'-hydroxylating)) (EC 1.14.14.75) (Mephenytoin 4-hydroxylase)	P33261	Genebank
UGT1A3	UDP-glucuronosyltransferase 1A3 (UGT1A3) (EC 2.4.1.17) (UDP-glucuronosyltransferase 1-3) (UDPGT 1-3) (UGT1*3) (UGT1-03) (UGT1.3) (UDP-glucuronosyltransferase 1-C) (UGT-1C) (UGT1C) (UDP-glucuronosyltransferase 1A isoform 3)	P35503	Genebank
SLC15A1	Solute carrier family 15 member 1 (Intestinal H(+)/peptide cotransporter) (Oligopeptide transporter, small intestine isoform) (Peptide transporter 1)	P46059	Genebank
SLCO1A2	Solute carrier organic anion transporter family member 1A2 (OATP1A2) (OATP-A) (Organic anion-transporting polypeptide 1) (OATP-1) (Sodium-independent organic anion transporter) (Solute carrier family 21 member 3)	P46721	Genebank
SLC16A1	Monocarboxylate transporter 1 (MCT 1) (Solute carrier family 16 member 1)	P53985	Genebank
PPARA	Peroxisome proliferator-activated receptor alpha (PPAR-alpha) (Nuclear receptor subfamily 1 group C member 1)	Q07869	Genebank
PON3	Serum paraoxonase/lactonase 3 (EC 3.1.1.2) (EC 3.1.1.81) (EC 3.1.8.1)	Q15166	Genebank
SLC22A6	Solute carrier family 22 member 6 (Organic anion transporter 1) (hOAT1) (PAH transporter) (hPAHT) (Renal organic anion transporter 1) (hROAT1)	Q4U2R8	Genebank
SLC22A8	Organic anion transporter 3 (hOAT3) (Organic anion/dicarboxylate exchanger) (Solute carrier family 22 member 8)	Q8TCC7	Genebank
HDAC2	Histone deacetylase 2 (HD2) (EC 3.5.1.98) (Protein deacylase HDAC2) (EC 3.5.1.-)	Q92769	Genebank
ABCC2	ATP-binding cassette sub-family C member 2 (EC 7.6.2.-) (EC 7.6.2.2) (EC 7.6.2.3) (Canalicular multidrug resistance protein) (Canalicular multispecific organic anion transporter 1) (Multidrug resistance-associated protein 2)	Q92887	Genebank
SLCO1B3	Solute carrier organic anion transporter family member 1B3 (Liver-specific organic anion transporter 2) (LST-2) (OATP1B3) (Organic anion transporter 8) (Organic anion-transporting polypeptide 8) (OATP-8) (Solute carrier family 21 member 8)	Q9NPD5	Genebank
SLC22A11	Solute carrier family 22 member 11 (Organic anion transporter 4) (OAT4) (Organic anion:dicarboxylate exchanger OAT4)	Q9NSA0	Genebank
ABCG2	Broad substrate specificity ATP-binding cassette transporter ABCG2 (EC 7.6.2.2) (ATP-binding cassette sub-family G member 2) (Breast cancer resistance protein) (CDw338) (Mitoxantrone resistance-associated protein) (Placenta-specific ATP-binding cassette transporter) (Urate exporter) (CD antigen CD338)	Q9UNQ0	Genebank
SLC22A7	Solute carrier family 22 member 7 (Novel liver transporter) (NLT) (Organic anion transporter 2) (hOAT2)	Q9Y694	Genebank
SLCO1B1	Solute carrier organic anion transporter family member 1B1 (SLCO1B1) (Liver-specific organic anion transporter 1) (LST-1) (OATP-C) (Organic anion transporter SLC21A6) (Sodium-independent organic anion-transporting polypeptide 2) (OATP-2) (Solute carrier family 21 member 6)	Q9Y6L6	Genebank
TLR4	Toll-like receptor 4 (hToll) (CD antigen CD284)	O00206	GeneCards
ABCA1	Phospholipid-transporting ATPase ABCA1 (EC 7.6.2.1) (ATP-binding cassette sub-family A member 1) (ATP-binding cassette transporter 1) (ABC-1) (ATP-binding cassette 1) (Cholesterol efflux regulatory protein)	O95477	GeneCards
F2	Prothrombin (EC 3.4.21.5) (Coagulation factor II) [Cleaved into: Activation peptide fragment 1; Activation peptide fragment 2; Thrombin light chain; Thrombin heavy chain]	P00734	GeneCards
AGT	Angiotensinogen (Serpin A8) [Cleaved into: Angiotensin-1 (Angiotensin 1-10) (Angiotensin I) (Ang I); Angiotensin-2 (Angiotensin 1-8) (Angiotensin II) (Ang II); Angiotensin-3 (Angiotensin 2-8) (Angiotensin III) (Ang III) (Des-Asp[1]-angiotensin II); Angiotensin-4 (Angiotensin 3-8) (Angiotensin IV) (Ang IV); Angiotensin 1-9; Angiotensin 1-7; Angiotensin 1-5; Angiotensin 1-4]	P01019	GeneCards
LDLR	Low-density lipoprotein receptor (LDL receptor)	P01130	GeneCards
TGFB1	Transforming growth factor beta-1 proprotein [Cleaved into: Latency-associated peptide (LAP); Transforming growth factor beta-1 (TGF-beta-1)]	P01137	GeneCards
NPPA	Natriuretic peptides A (Atrial natriuretic factor prohormone) (proANF) (Atrial natriuretic peptide prohormone) (preproANP) (proANP) (Atriopeptigen) (Cardiodilatin) (CDD) (preproCDD-ANF) [Cleaved into: Long-acting natriuretic peptide (LANP) (Long-acting natriuretic hormone) (LANH) (Pro atrial natriuretic factor 1-30) (proANF 1-30) (Pro atrial natriuretic peptide 1-30) (proANP 1-30); Vessel dilator…	P01160	GeneCards
INS	Insulin [Cleaved into: Insulin B chain; Insulin A chain]	P01308	GeneCards
TNF	Tumor necrosis factor (Cachectin) (TNF-alpha) (Tumor necrosis factor ligand superfamily member 2) (TNF-a) [Cleaved into: Tumor necrosis factor, membrane form (N-terminal fragment) (NTF); Intracellular domain 1 (ICD1); Intracellular domain 2 (ICD2); C-domain 1; C-domain 2; Tumor necrosis factor, soluble form]	P01375	GeneCards
IFNG	Interferon gamma (IFN-gamma) (Immune interferon)	P01579	GeneCards
IL1B	Interleukin-1 beta (IL-1 beta) (Catabolin)	P01584	GeneCards
HLA-DRB1	HLA class II histocompatibility antigen, DRB1 beta chain (Human leukocyte antigen DRB1) (HLA-DRB1)	P01911	GeneCards
LMNA	Prelamin-A/C [Cleaved into: Lamin-A/C (70 kDa lamin) (Renal carcinoma antigen NY-REN-32)]	P02545	GeneCards
APOA1	Apolipoprotein A-I (Apo-AI) (ApoA-I) (Apolipoprotein A1) [Cleaved into: Proapolipoprotein A-I (ProapoA-I); Truncated apolipoprotein A-I (Apolipoprotein A-I(1-242))]	P02647	GeneCards
APOE	Apolipoprotein E (Apo-E)	P02649	GeneCards
CRP	C-reactive protein [Cleaved into: C-reactive protein(1-205)]	P02741	GeneCards
ESR1	Estrogen receptor (ER) (ER-alpha) (Estradiol receptor) (Nuclear receptor subfamily 3 group A member 1)	P03372	GeneCards
APOB	Apolipoprotein B-100 (Apo B-100) [Cleaved into: Apolipoprotein B-48 (Apo B-48)]	P04114	GeneCards
VWF	von Willebrand factor (vWF) [Cleaved into: von Willebrand antigen 2 (von Willebrand antigen II)]	P04275	GeneCards
TP53	Cellular tumor antigen p53 (Antigen NY-CO-13) (Phosphoprotein p53) (Tumor suppressor p53)	P04637	GeneCards
APP	Amyloid-beta precursor protein (APP) (ABPP) (APPI) (Alzheimer disease amyloid A4 protein homolog) (Alzheimer disease amyloid protein) (Amyloid precursor protein) (Amyloid-beta (A4) precursor protein) (Amyloid-beta A4 protein) (Cerebral vascular amyloid peptide) (CVAP) (PreA4) (Protease nexin-II) (PN-II) [Cleaved into: N-APP; Soluble APP-alpha (S-APP-alpha); Soluble APP-beta (S-APP-beta); C99 (Bet…	P05067	GeneCards
SERPINE1	Plasminogen activator inhibitor 1 (PAI) (PAI-1) (Endothelial plasminogen activator inhibitor) (Serpin E1)	P05121	GeneCards
MPO	Myeloperoxidase (MPO) (EC 1.11.2.2) [Cleaved into: Myeloperoxidase; 89 kDa myeloperoxidase; 84 kDa myeloperoxidase; Myeloperoxidase light chain; Myeloperoxidase heavy chain]	P05164	GeneCards
IL6	Interleukin-6 (IL-6) (B-cell stimulatory factor 2) (BSF-2) (CTL differentiation factor) (CDF) (Hybridoma growth factor) (Interferon beta-2) (IFN-beta-2)	P05231	GeneCards
EDN1	Endothelin-1 (Preproendothelin-1) (PPET1) [Cleaved into: Endothelin-1 (ET-1); Big endothelin-1]	P05305	GeneCards
ICAM1	Intercellular adhesion molecule 1 (ICAM-1) (Major group rhinovirus receptor) (CD antigen CD54)	P05362	GeneCards
LPL	Lipoprotein lipase (LPL) (EC 3.1.1.34) (Phospholipase A1) (EC 3.1.1.32)	P06858	GeneCards
MMP3	Stromelysin-1 (SL-1) (EC 3.4.24.17) (Matrix metalloproteinase-3) (MMP-3) (Transin-1)	P08254	GeneCards
LPA	Apolipoprotein(a) (Apo(a)) (Lp(a)) (EC 3.4.21.-)	P08519	GeneCards
CETP	Cholesteryl ester transfer protein (Lipid transfer protein I)	P11597	GeneCards
ACE	Angiotensin-converting enzyme (ACE) (EC 3.4.15.1) (Dipeptidyl carboxypeptidase I) (Kininase II) (CD antigen CD143) [Cleaved into: Angiotensin-converting enzyme, soluble form]	P12821	GeneCards
CCL2	C-C motif chemokine 2 (HC11) (Monocyte chemoattractant protein 1) (Monocyte chemotactic and activating factor) (MCAF) (Monocyte chemotactic protein 1) (MCP-1) (Monocyte secretory protein JE) (Small-inducible cytokine A2)	P13500	GeneCards
MMP9	Matrix metalloproteinase-9 (MMP-9) (EC 3.4.24.35) (92 kDa gelatinase) (92 kDa type IV collagenase) (Gelatinase B) (GELB) [Cleaved into: 67 kDa matrix metalloproteinase-9; 82 kDa matrix metalloproteinase-9]	P14780	GeneCards
VEGFA	Vascular endothelial growth factor A, long form (L-VEGF) (Vascular permeability factor) (VPF) [Cleaved into: N-VEGF; VEGFA]	P15692	GeneCards
CD36	Platelet glycoprotein 4 (Fatty acid translocase) (FAT) (Glycoprotein IIIb) (GPIIIB) (Leukocyte differentiation antigen CD36) (PAS IV) (PAS-4) (Platelet collagen receptor) (Platelet glycoprotein IV) (GPIV) (Thrombospondin receptor) (CD antigen CD36)	P16671	GeneCards
NPPB	Natriuretic peptides B (Brain natriuretic factor prohormone) (preproBNP) (proBNP) (Gamma-brain natriuretic peptide) (Iso-ANP) [Cleaved into: NT-proBNP (NT-pro-BNP) (NT-proBNP(1-76)); proBNP(3-108); Brain natriuretic peptide 32 (BNP(1-32)) (BNP-32) (Brain natriuretic peptide) (BNP); BNP(1-30); BNP(1-29); BNP(1-28); BNP(2-31); BNP(3-32) (des-SerPro-BNP) (proBNP(79-108)); BNP(3-30); BNP(3-29); Brain…	P16860	GeneCards
IL10	Interleukin-10 (IL-10) (Cytokine synthesis inhibitory factor) (CSIF)	P22301	GeneCards
PON1	Serum paraoxonase/arylesterase 1 (PON 1) (EC 3.1.1.2) (EC 3.1.1.81) (EC 3.1.8.1) (Aromatic esterase 1) (A-esterase 1) (K-45) (Serum aryldialkylphosphatase 1)	P27169	GeneCards
NOS3	Nitric oxide synthase 3 (EC 1.14.13.39) (Constitutive NOS) (cNOS) (EC-NOS) (NOS type III) (NOSIII) (Nitric oxide synthase, endothelial) (Endothelial NOS) (eNOS)	P29474	GeneCards
AGTR1	Type-1 angiotensin II receptor (AT1AR) (AT1BR) (Angiotensin II type-1 receptor) (AT1 receptor)	P30556	GeneCards
PPARG	Peroxisome proliferator-activated receptor gamma (PPAR-gamma) (Nuclear receptor subfamily 1 group C member 3)	P37231	GeneCards
MTHFR	Methylenetetrahydrofolate reductase (NADPH) (EC 1.5.1.53)	P42898	GeneCards
NKX2-5	Homeobox protein Nkx-2.5 (Cardiac-specific homeobox) (Homeobox protein CSX) (Homeobox protein NK-2 homolog E)	P52952	GeneCards
ADIPOQ	Adiponectin (30 kDa adipocyte complement-related protein) (Adipocyte complement-related 30 kDa protein) (ACRP30) (Adipocyte, C1q and collagen domain-containing protein) (Adipose most abundant gene transcript 1 protein) (apM-1) (Gelatin-binding protein)	Q15848	GeneCards
SOD1	Superoxide dismutase [Cu-Zn] (EC 1.15.1.1) (Superoxide dismutase 1) (hSod1)	P00441	GeneCards
REN	Renin (EC 3.4.23.15) (Angiotensinogenase)	P00797	GeneCards
APOC3	Apolipoprotein C-III (Apo-CIII) (ApoC-III) (Apolipoprotein C3)	P02656	GeneCards
MMP1	Interstitial collagenase (EC 3.4.24.7) (Fibroblast collagenase) (Matrix metalloproteinase-1) (MMP-1) [Cleaved into: 22 kDa interstitial collagenase; 27 kDa interstitial collagenase]	P03956	GeneCards
ITGB3	Integrin beta-3 (Platelet membrane glycoprotein IIIa) (GPIIIa) (CD antigen CD61)	P05106	GeneCards
MMP2	72 kDa type IV collagenase (EC 3.4.24.24) (72 kDa gelatinase) (Gelatinase A) (Matrix metalloproteinase-2) (MMP-2) (TBE-1) [Cleaved into: PEX]	P08253	GeneCards
CXCL8	Interleukin-8 (IL-8) (C-X-C motif chemokine 8) (Chemokine (C-X-C motif) ligand 8) (Emoctakin) (Granulocyte chemotactic protein 1) (GCP-1) (Monocyte-derived neutrophil chemotactic factor) (MDNCF) (Monocyte-derived neutrophil-activating peptide) (MONAP) (Neutrophil-activating protein 1) (NAP-1) (Protein 3-10C) (T-cell chemotactic factor) [Cleaved into: MDNCF-a (GCP/IL-8 protein IV) (IL8/NAP1 form I…	P10145	GeneCards
GAA	Lysosomal alpha-glucosidase (EC 3.2.1.20) (Acid maltase) (Aglucosidase alfa) [Cleaved into: 76 kDa lysosomal alpha-glucosidase; 70 kDa lysosomal alpha-glucosidase]	P10253	GeneCards
F5	Coagulation factor V (Activated protein C cofactor) (Proaccelerin, labile factor) [Cleaved into: Coagulation factor V heavy chain; Coagulation factor V light chain]	P12259	GeneCards
SELP	P-selectin (CD62 antigen-like family member P) (Granule membrane protein 140) (GMP-140) (Leukocyte-endothelial cell adhesion molecule 3) (LECAM3) (Platelet activation dependent granule-external membrane protein) (PADGEM) (CD antigen CD62P)	P16109	GeneCards
GJA1	Gap junction alpha-1 protein (Connexin-43) (Cx43) (Gap junction 43 kDa heart protein)	P17302	GeneCards
TNNI3	Troponin I, cardiac muscle (Cardiac troponin I)	P19429	GeneCards
MAPK1	Mitogen-activated protein kinase 1 (MAP kinase 1) (MAPK 1) (EC 2.7.11.24) (ERT1) (Extracellular signal-regulated kinase 2) (ERK-2) (MAP kinase isoform p42) (p42-MAPK) (Mitogen-activated protein kinase 2) (MAP kinase 2) (MAPK 2)	P28482	GeneCards
TNNT2	Troponin T, cardiac muscle (TnTc) (Cardiac muscle troponin T) (cTnT)	P45379	GeneCards
JAG1	Protein jagged-1 (Jagged1) (hJ1) (CD antigen CD339)	P78504	GeneCards
PKD1	Polycystin-1 (PC1) (Autosomal dominant polycystic kidney disease 1 protein)	P98161	GeneCards
IL18	Interleukin-18 (IL-18) (Iboctadekin) (Interferon gamma-inducing factor) (IFN-gamma-inducing factor) (Interleukin-1 gamma) (IL-1 gamma)	Q14116	GeneCards
HFE	Hereditary hemochromatosis protein (HLA-H)	Q30201	GeneCards
PCSK9	Proprotein convertase subtilisin/kexin type 9 (EC 3.4.21.-) (Neural apoptosis-regulated convertase 1) (NARC-1) (Proprotein convertase 9) (PC9) (Subtilisin/kexin-like protease PC9)	Q8NBP7	GeneCards
NOD2	Nucleotide-binding oligomerization domain-containing protein 2 (Caspase recruitment domain-containing protein 15) (Inflammatory bowel disease protein 1)	Q9HC29	GeneCards
PLAT	Tissue-type plasminogen activator (t-PA) (t-plasminogen activator) (tPA) (EC 3.4.21.68) (Alteplase) (Reteplase) [Cleaved into: Tissue-type plasminogen activator chain A; Tissue-type plasminogen activator chain B]	P00750	GeneCards
CST3	Cystatin-C (Cystatin-3) (Gamma-trace) (Neuroendocrine basic polypeptide) (Post-gamma-globulin)	P01034	GeneCards
HLA-DQB1	HLA class II histocompatibility antigen, DQ beta 1 chain (MHC class II antigen DQB1)	P01920	GeneCards
IGF1	Insulin-like growth factor I (IGF-I) (Mechano growth factor) (MGF) (Somatomedin-C)	P05019	GeneCards
IL4	Interleukin-4 (IL-4) (B-cell stimulatory factor 1) (BSF-1) (Binetrakin) (Lymphocyte stimulatory factor 1) (Pitrakinra)	P05112	GeneCards
ADRB2	Beta-2 adrenergic receptor (Beta-2 adrenoreceptor) (Beta-2 adrenoceptor)	P07550	GeneCards
HMOX1	Heme oxygenase 1 (HO-1) (EC 1.14.14.18) [Cleaved into: Heme oxygenase 1 soluble form]	P09601	GeneCards
LIPC	Hepatic triacylglycerol lipase (HL) (Hepatic lipase) (EC 3.1.1.3) (Lipase member C) (Lysophospholipase) (EC 3.1.1.5) (Phospholipase A1) (EC 3.1.1.32)	P11150	GeneCards
CYBA	Cytochrome b-245 light chain (Cytochrome b(558) alpha chain) (Cytochrome b558 subunit alpha) (Neutrophil cytochrome b 22 kDa polypeptide) (Superoxide-generating NADPH oxidase light chain subunit) (p22 phagocyte B-cytochrome) (p22-phox) (p22phox)	P13498	GeneCards
F3	Tissue factor (TF) (Coagulation factor III) (Thromboplastin) (CD antigen CD142)	P13726	GeneCards
ELN	Elastin (Tropoelastin)	P15502	GeneCards
SELE	E-selectin (CD62 antigen-like family member E) (Endothelial leukocyte adhesion molecule 1) (ELAM-1) (Leukocyte-endothelial cell adhesion molecule 2) (LECAM2) (CD antigen CD62E)	P16581	GeneCards
IL1RN	Interleukin-1 receptor antagonist protein (IL-1RN) (IL-1ra) (IRAP) (ICIL-1RA) (IL1 inhibitor) (Anakinra)	P18510	GeneCards
VCAM1	Vascular cell adhesion protein 1 (V-CAM 1) (VCAM-1) (INCAM-100) (CD antigen CD106) [Cleaved into: Soluble Vascular Cell Adhesion Molecule-1]	P19320	GeneCards
NOS2	Nitric oxide synthase, inducible (EC 1.14.13.39) (Hepatocyte NOS) (HEP-NOS) (Inducible NO synthase) (Inducible NOS) (iNOS) (NOS type II) (Peptidyl-cysteine S-nitrosylase NOS2)	P35228	GeneCards
FBN1	Fibrillin-1 [Cleaved into: Asprosin]	P35555	GeneCards
LEP	Leptin (Obese protein) (Obesity factor)	P41159	GeneCards
CX3CR1	CX3C chemokine receptor 1 (C-X3-C CKR-1) (CX3CR1) (Beta chemokine receptor-like 1) (CMK-BRL-1) (CMK-BRL1) (Fractalkine receptor) (G-protein coupled receptor 13) (V28)	P49238	GeneCards
TTN	Titin (EC 2.7.11.1) (Connectin) (Rhabdomyosarcoma antigen MU-RMS-40.14)	Q8WZ42	GeneCards
TNFRSF11B	Tumor necrosis factor receptor superfamily member 11B (Osteoclastogenesis inhibitory factor) (Osteoprotegerin)	O00300	GeneCards
NPC1	NPC intracellular cholesterol transporter 1 (Niemann-Pick C1 protein)	O15118	GeneCards
TLR2	Toll-like receptor 2 (Toll/interleukin-1 receptor-like protein 4) (CD antigen CD282)	O60603	GeneCards
IL1A	Interleukin-1 alpha (IL-1 alpha) (Hematopoietin-1)	P01583	GeneCards
HLA-B	HLA class I histocompatibility antigen, B alpha chain (Human leukocyte antigen B) (HLA-B)	P01889	GeneCards
TTR	Transthyretin (ATTR) (Prealbumin) (TBPA)	P02766	GeneCards
F7	Coagulation factor VII (EC 3.4.21.21) (Proconvertin) (Serum prothrombin conversion accelerator) (SPCA) (Eptacog alfa) [Cleaved into: Factor VII light chain; Factor VII heavy chain]	P08709	GeneCards
BDNF	Brain-derived neurotrophic factor (BDNF) (Abrineurin) [Cleaved into: BDNF precursor form (ProBDNF)]	P23560	GeneCards
PTGS2	Prostaglandin G/H synthase 2 (EC 1.14.99.1) (Cyclooxygenase-2) (COX-2) (PHS II) (Prostaglandin H2 synthase 2) (PGH synthase 2) (PGHS-2) (Prostaglandin-endoperoxide synthase 2)	P35354	GeneCards
STAT3	Signal transducer and activator of transcription 3 (Acute-phase response factor)	P40763	GeneCards
NOTCH1	Neurogenic locus notch homolog protein 1 (Notch 1) (hN1) (Translocation-associated notch protein TAN-1) [Cleaved into: Notch 1 extracellular truncation (NEXT); Notch 1 intracellular domain (NICD)]	P46531	GeneCards
IL2	Interleukin-2 (IL-2) (T-cell growth factor) (TCGF) (Aldesleukin)	P60568	GeneCards
PKD2	Polycystin-2 (PC2) (Autosomal dominant polycystic kidney disease type II protein) (Polycystic kidney disease 2 protein) (Polycystwin) (R48321) (Transient receptor potential cation channel subfamily P member 2)	Q13563	GeneCards
APOA5	Apolipoprotein A-V (Apo-AV) (ApoA-V) (Apolipoprotein A5) (Regeneration-associated protein 3)	Q6Q788	GeneCards
GET1	Guided entry of tail-anchored proteins factor 1 (Congenital heart disease 5 protein) (Tail-anchored protein insertion receptor WRB) (Tryptophan-rich basic protein)	O00258	OMIM
HTRA2	Serine protease HTRA2, mitochondrial (EC 3.4.21.108) (High temperature requirement protein A2) (HtrA2) (Omi stress-regulated endoprotease) (Serine protease 25) (Serine proteinase OMI)	O43464	OMIM
KALRN	Kalirin (EC 2.7.11.1) (Huntingtin-associated protein-interacting protein) (Protein Duo) (Serine/threonine-protein kinase with Dbl- and pleckstrin homology domain)	O60229	OMIM
KIF1B	Kinesin-like protein KIF1B (Klp)	O60333	OMIM
TLR5	Toll-like receptor 5 (Toll/interleukin-1 receptor-like protein 3)	O60602	OMIM
DNAJC6	Putative tyrosine-protein phosphatase auxilin (EC 3.1.3.48) (DnaJ homolog subfamily C member 6)	O75061	OMIM
LRP6	Low-density lipoprotein receptor-related protein 6 (LRP-6)	O75581	OMIM
PLEKHG5	Pleckstrin homology domain-containing family G member 5 (PH domain-containing family G member 5) (Guanine nucleotide exchange factor 720) (GEF720)	O94827	OMIM
MFN2	Mitofusin-2 (EC 3.6.5.-) (Transmembrane GTPase MFN2)	O95140	OMIM
WDPCP	WD repeat-containing and planar cell polarity effector protein fritz homolog (hFRTZ) (Bardet-Biedl syndrome 15 protein) (WD repeat-containing and planar cell polarity effector protein)	O95876	OMIM
GBA	Lysosomal acid glucosylceramidase (Lysosomal acid GCase) (EC 3.2.1.45) (Acid beta-glucosidase) (Alglucerase) (Beta-glucocerebrosidase) (Beta-GC) (Beta-glucosylceramidase 1) (Cholesterol glucosyltransferase) (SGTase) (EC 2.4.1.-) (Cholesteryl-beta-glucosidase) (EC 3.2.1.-) (D-glucosyl-N-acylsphingosine glucohydrolase) (Glucosylceramidase beta 1) (Imiglucerase) (Lysosomal cholesterol glycosyltransf…	P04062	OMIM
ATP1A1	Sodium/potassium-transporting ATPase subunit alpha-1 (Na(+)/K(+) ATPase alpha-1 subunit) (EC 7.2.2.13) (Sodium pump subunit alpha-1)	P05023	OMIM
ALOX5	Polyunsaturated fatty acid 5-lipoxygenase (EC 1.13.11.-) (Arachidonate 5-lipoxygenase) (5-LO) (5-lipoxygenase) (EC 1.13.11.34)	P09917	OMIM
NOTCH2NLC	Notch homolog 2 N-terminal-like protein C	P0DPK4	OMIM
DBT	Lipoamide acyltransferase component of branched-chain alpha-keto acid dehydrogenase complex, mitochondrial (EC 2.3.1.168) (52 kDa mitochondrial autoantigen of primary biliary cirrhosis) (Branched chain 2-oxo-acid dehydrogenase complex component E2) (BCOADC-E2) (Branched-chain alpha-keto acid dehydrogenase complex component E2) (BCKAD-E2) (BCKADE2) (Dihydrolipoamide acetyltransferase component of …	P11182	OMIM
MUC1	Mucin-1 (MUC-1) (Breast carcinoma-associated antigen DF3) (Cancer antigen 15-3) (CA 15-3) (Carcinoma-associated mucin) (Episialin) (H23AG) (Krebs von den Lungen-6) (KL-6) (PEMT) (Peanut-reactive urinary mucin) (PUM) (Polymorphic epithelial mucin) (PEM) (Tumor-associated epithelial membrane antigen) (EMA) (Tumor-associated mucin) (CD antigen CD227) [Cleaved into: Mucin-1 subunit alpha (MUC1-NT) (M…	P15941	OMIM
ALOX15	Polyunsaturated fatty acid lipoxygenase ALOX15 (12/15-lipoxygenase) (Arachidonate 12-lipoxygenase, leukocyte-type) (12-LOX) (EC 1.13.11.31) (Arachidonate 15-lipoxygenase) (15-LOX) (15-LOX-1) (EC 1.13.11.33) (Arachidonate omega-6 lipoxygenase) (Hepoxilin A3 synthase Alox15) (EC 1.13.11.-) (Linoleate 13S-lipoxygenase) (EC 1.13.11.12)	P16050	OMIM
RHCE	Blood group Rh(CE) polypeptide (Rh polypeptide 1) (RhPI) (Rh30A) (RhIXB) (Rhesus C/E antigens) (CD antigen CD240CE)	P18577	OMIM
NCF2	Neutrophil cytosol factor 2 (NCF-2) (67 kDa neutrophil oxidase factor) (NADPH oxidase activator 2) (Neutrophil NADPH oxidase factor 2) (p67-phox)	P19878	OMIM
MPZ	Myelin protein P0 (Myelin peripheral protein) (MPP) (Myelin protein zero)	P25189	OMIM
AGL	Glycogen debranching enzyme (Glycogen debrancher) [Includes: 4-alpha-glucanotransferase (EC 2.4.1.25) (Oligo-1,4-1,4-glucantransferase); Amylo-alpha-1,6-glucosidase (Amylo-1,6-glucosidase) (EC 3.2.1.33) (Dextrin 6-alpha-D-glucosidase)]	P35573	OMIM
MPV17	Protein Mpv17	P39210	OMIM
ECE1	Endothelin-converting enzyme 1 (ECE-1) (EC 3.4.24.71)	P42892	OMIM
ZAP70	Tyrosine-protein kinase ZAP-70 (EC 2.7.10.2) (70 kDa zeta-chain associated protein) (Syk-related tyrosine kinase)	P43403	OMIM
COPD	Coatomer subunit delta (Archain) (Delta-coat protein) (Delta-COP)	P48444	OMIM
PSEN2	Presenilin-2 (PS-2) (EC 3.4.23.-) (AD3LP) (AD5) (E5-1) (STM-2) [Cleaved into: Presenilin-2 NTF subunit; Presenilin-2 CTF subunit]	P49810	OMIM
COPA	Coatomer subunit alpha (Alpha-coat protein) (Alpha-COP) (HEP-COP) (HEPCOP) [Cleaved into: Xenin (Xenopsin-related peptide); Proxenin]	P53621	OMIM
YARS1	Tyrosine--tRNA ligase, cytoplasmic (EC 6.1.1.1) (Tyrosyl-tRNA synthetase) (TyrRS) [Cleaved into: Tyrosine--tRNA ligase, cytoplasmic, N-terminally processed]	P54577	OMIM
HAND2	Heart- and neural crest derivatives-expressed protein 2 (Class A basic helix-loop-helix protein 26) (bHLHa26) (Deciduum, heart, autonomic nervous system and neural crest derivatives-expressed protein 2) (dHAND)	P61296	OMIM
ABCA4	Retinal-specific phospholipid-transporting ATPase ABCA4 (EC 7.6.2.1) (ATP-binding cassette sub-family A member 4) (RIM ABC transporter) (RIM proteinv) (RmP) (Retinal-specific ATP-binding cassette transporter) (Stargardt disease protein)	P78363	OMIM
ADAM17	Disintegrin and metalloproteinase domain-containing protein 17 (ADAM 17) (EC 3.4.24.86) (Snake venom-like protease) (TNF-alpha convertase) (TNF-alpha-converting enzyme) (CD antigen CD156b)	P78536	OMIM
MEF2A	Myocyte-specific enhancer factor 2A (Serum response factor-like protein 1)	Q02078	OMIM
PLA2G7	Platelet-activating factor acetylhydrolase (PAF acetylhydrolase) (EC 3.1.1.47) (1-alkyl-2-acetylglycerophosphocholine esterase) (2-acetyl-1-alkylglycerophosphocholine esterase) (Group-VIIA phospholipase A2) (gVIIA-PLA2) (LDL-associated phospholipase A2) (LDL-PLA(2)) (PAF 2-acylhydrolase)	Q13093	OMIM
PAPPA	Pappalysin-1 (EC 3.4.24.79) (Insulin-like growth factor-dependent IGF-binding protein 4 protease) (IGF-dependent IGFBP-4 protease) (IGFBP-4ase) (Pregnancy-associated plasma protein A) (PAPP-A)	Q13219	OMIM
CACNA1C	Voltage-dependent L-type calcium channel subunit alpha-1C (Calcium channel, L type, alpha-1 polypeptide, isoform 1, cardiac muscle) (Voltage-gated calcium channel subunit alpha Cav1.2)	Q13936	OMIM
ECM1	Extracellular matrix protein 1 (Secretory component p85)	Q16610	OMIM
INAVA	Innate immunity activator protein	Q3KP66	OMIM
LBH	Protein LBH (hLBH) (Limb bud and heart development protein homolog)	Q53QV2	OMIM
TNNI3K	Serine/threonine-protein kinase TNNI3K (EC 2.7.11.1) (Cardiac ankyrin repeat kinase) (Cardiac troponin I-interacting kinase) (TNNI3-interacting kinase)	Q59H18	OMIM
IL23R	Interleukin-23 receptor (IL-23 receptor) (IL-23R)	Q5VWK5	OMIM
ZNF687	Zinc finger protein 687	Q8N1G0	OMIM
SCARB1	Scavenger receptor class B member 1 (SRB1) (CD36 and LIMPII analogous 1) (CLA-1) (CD36 antigen-like 1) (Collagen type I receptor, thrombospondin receptor-like 1) (SR-BI) (CD antigen CD36)	Q8WTV0	OMIM
PINK1	Serine/threonine-protein kinase PINK1, mitochondrial (EC 2.7.11.1) (BRPK) (PTEN-induced putative kinase protein 1)	Q9BXM7	OMIM
ABCG8	ATP-binding cassette sub-family G member 8 (EC 7.6.2.-) (Sterolin-2)	Q9H221	OMIM
JCAD	Junctional cadherin 5-associated protein (Junctional protein associated with coronary artery disease) (JCAD)	Q9P266	OMIM
RERE	Arginine-glutamic acid dipeptide repeats protein (Atrophin-1-like protein) (Atrophin-1-related protein)	Q9P2R6	OMIM
FOXD3	Forkhead box protein D3 (HNF3/FH transcription factor genesis)	Q9UJU5	OMIM
ADAMTS7	A disintegrin and metalloproteinase with thrombospondin motifs 7 (ADAM-TS 7) (ADAM-TS7) (ADAMTS-7) (EC 3.4.24.-) (COMPase)	Q9UKP4	OMIM
ANGPTL3	Angiopoietin-related protein 3 (Angiopoietin-5) (ANG-5) (Angiopoietin-like protein 3) [Cleaved into: ANGPTL3(17-221); ANGPTL3(17-224)]	Q9Y5C1	OMIM
IRGM	Immunity-related GTPase family M protein (EC 3.6.5.-) (Immunity-related GTPase family M protein 1) (Interferon-inducible protein 1) (LPS-stimulated RAW 264.7 macrophage protein 47 homolog) (LRG-47)	A1A4Y4	OMIM
ARPC1B	Actin-related protein 2/3 complex subunit 1B (Arp2/3 complex 41 kDa subunit) (p41-ARC)	O15143	OMIM
PROM1	Prominin-1 (Antigen AC133) (Prominin-like protein 1) (CD antigen CD133)	O43490	OMIM
DHX16	Pre-mRNA-splicing factor ATP-dependent RNA helicase DHX16 (EC 3.6.4.13) (ATP-dependent RNA helicase #3) (DEAH-box protein 16)	O60231	OMIM
PRKN	E3 ubiquitin-protein ligase parkin (Parkin) (EC 2.3.2.31) (Parkin RBR E3 ubiquitin-protein ligase) (Parkinson juvenile disease protein 2) (Parkinson disease protein 2)	O60260	OMIM
PDE8B	High affinity cAMP-specific and IBMX-insensitive 3',5'-cyclic phosphodiesterase 8B (HsPDE8B) (EC 3.1.4.53) (Cell proliferation-inducing gene 22 protein)	O95263	OMIM
HAND1	Heart- and neural crest derivatives-expressed protein 1 (Class A basic helix-loop-helix protein 27) (bHLHa27) (Extraembryonic tissues, heart, autonomic nervous system and neural crest derivatives-expressed protein 1) (eHAND)	O96004	OMIM
ADH1C	Alcohol dehydrogenase 1C (EC 1.1.1.1) (Alcohol dehydrogenase subunit gamma)	P00326	OMIM
EGFR	Epidermal growth factor receptor (EC 2.7.10.1) (Proto-oncogene c-ErbB-1) (Receptor tyrosine-protein kinase erbB-1)	P00533	OMIM
HLA-DQA1	HLA class II histocompatibility antigen, DQ alpha 1 chain (DC-1 alpha chain) (DC-alpha) (HLA-DCA) (MHC class II DQA1)	P01909	OMIM
HLA-DPB1	HLA class II histocompatibility antigen, DP beta 1 chain (HLA class II histocompatibility antigen, DP(W4) beta chain) (MHC class II antigen DPB1)	P04440	OMIM
HSPB1	Heat shock protein beta-1 (HspB1) (28 kDa heat shock protein) (Estrogen-regulated 24 kDa protein) (Heat shock 27 kDa protein) (HSP 27) (Stress-responsive protein 27) (SRP27)	P04792	OMIM
HEXB	Beta-hexosaminidase subunit beta (EC 3.2.1.52) (Beta-N-acetylhexosaminidase subunit beta) (Hexosaminidase subunit B) (Cervical cancer proto-oncogene 7 protein) (HCC-7) (N-acetyl-beta-glucosaminidase subunit beta) [Cleaved into: Beta-hexosaminidase subunit beta chain B; Beta-hexosaminidase subunit beta chain A]	P07686	OMIM
MME	Neprilysin (EC 3.4.24.11) (Atriopeptidase) (Common acute lymphocytic leukemia antigen) (CALLA) (Enkephalinase) (Neutral endopeptidase 24.11) (NEP) (Neutral endopeptidase) (Skin fibroblast elastase) (SFE) (CD antigen CD10)	P08473	OMIM
FCYT	Fibrocystin (Polycystic kidney and hepatic disease 1 protein) (Polyductin) (Tigmin)	P08F94	OMIM
UCHL1	Ubiquitin carboxyl-terminal hydrolase isozyme L1 (UCH-L1) (EC 3.4.19.12) (Neuron cytoplasmic protein 9.5) (PGP 9.5) (PGP9.5) (Ubiquitin thioesterase L1)	P09936	OMIM
SAG	S-arrestin (48 kDa protein) (Retinal S-antigen) (S-AG) (Rod photoreceptor arrestin)	P10523	OMIM
HARS1	Histidine--tRNA ligase, cytoplasmic (EC 6.1.1.21) (Histidyl-tRNA synthetase) (HisRS)	P12081	OMIM
NCF1	Neutrophil cytosol factor 1 (NCF-1) (47 kDa autosomal chronic granulomatous disease protein) (47 kDa neutrophil oxidase factor) (NCF-47K) (Neutrophil NADPH oxidase factor 1) (Nox organizer 2) (Nox-organizing protein 2) (SH3 and PX domain-containing protein 1A) (p47-phox)	P14598	OMIM
PGAM2	Phosphoglycerate mutase 2 (EC 5.4.2.11) (EC 5.4.2.4) (BPG-dependent PGAM 2) (Muscle-specific phosphoglycerate mutase) (Phosphoglycerate mutase isozyme M) (PGAM-M)	P15259	OMIM
CTLA4	Cytotoxic T-lymphocyte protein 4 (Cytotoxic T-lymphocyte-associated antigen 4) (CTLA-4) (CD antigen CD152)	P16410	OMIM
ADRA2C	Alpha-2C adrenergic receptor (Alpha-2 adrenergic receptor subtype C4) (Alpha-2C adrenoreceptor) (Alpha-2C adrenoceptor) (Alpha-2CAR)	P18825	OMIM
TBP	TATA-box-binding protein (TATA sequence-binding protein) (TATA-binding factor) (TATA-box factor) (Transcription initiation factor TFIID TBP subunit)	P20226	OMIM
ABCB4	Phosphatidylcholine translocator ABCB4 (EC 7.6.2.1) (ATP-binding cassette sub-family B member 4) (Multidrug resistance protein 3) (P-glycoprotein 3)	P21439	OMIM
BCKDHB	2-oxoisovalerate dehydrogenase subunit beta, mitochondrial (EC 1.2.4.4) (Branched-chain alpha-keto acid dehydrogenase E1 component beta chain) (BCKDE1B) (BCKDH E1-beta)	P21953	OMIM
ENPP1	Ectonucleotide pyrophosphatase/phosphodiesterase family member 1 (E-NPP 1) (Membrane component chromosome 6 surface marker 1) (Phosphodiesterase I/nucleotide pyrophosphatase 1) (Plasma-cell membrane glycoprotein PC-1) [Cleaved into: Ectonucleotide pyrophosphatase/phosphodiesterase family member 1, secreted form] [Includes: Alkaline phosphodiesterase I (EC 3.1.4.1); Nucleotide pyrophosphatase (NPP…	P22413	OMIM
HNRPA2B1	Heterogeneous nuclear ribonucleoproteins A2/B1 (hnRNP A2/B1)	P22626	OMIM
APC	Adenomatous polyposis coli protein (Protein APC) (Deleted in polyposis 2.5)	P25054	OMIM
HOXD10	Homeobox protein Hox-D10 (Homeobox protein Hox-4D) (Homeobox protein Hox-4E)	P28358	OMIM
TKT	Transketolase (TK) (EC 2.2.1.1)	P29401	OMIM
HTT	Sodium-dependent serotonin transporter (SERT) (5HT transporter) (5HTT) (Solute carrier family 6 member 4)	P31645	OMIM
IRS1	Insulin receptor substrate 1 (IRS-1)	P35568	OMIM
FLT4	Vascular endothelial growth factor receptor 3 (VEGFR-3) (EC 2.7.10.1) (Fms-like tyrosine kinase 4) (FLT-4) (Tyrosine-protein kinase receptor FLT4)	P35916	OMIM
SNCA	Alpha-synuclein (Non-A beta component of AD amyloid) (Non-A4 component of amyloid precursor) (NACP)	P37840	OMIM
GDNF	Glial cell line-derived neurotrophic factor (hGDNF) (Astrocyte-derived trophic factor) (ATF)	P39905	OMIM
GARS1	Glycine--tRNA ligase (EC 6.1.1.14) (Diadenosine tetraphosphate synthetase) (Ap4A synthetase) (EC 2.7.7.-) (Glycyl-tRNA synthetase) (GlyRS) (Glycyl-tRNA synthetase 1)	P41250	OMIM
GYG1	Glycogenin-1 (GN-1) (GN1) (EC 2.4.1.186)	P46976	OMIM
RAB7	Ras-related protein Rab-7a (EC 3.6.5.2)	P51149	OMIM
CAV3	Caveolin-3 (M-caveolin)	P56539	OMIM
SEC61A1	Protein transport protein Sec61 subunit alpha isoform 1 (Sec61 alpha-1)	P61619	OMIM
ATP2C1	Calcium-transporting ATPase type 2C member 1 (ATPase 2C1) (EC 7.2.2.10) (ATP-dependent Ca(2+) pump PMR1) (Ca(2+)/Mn(2+)-ATPase 2C1) (Secretory pathway Ca(2+)-transporting ATPase type 1) (SPCA1)	P98194	OMIM
GBE1	1,4-alpha-glucan-branching enzyme (EC 2.4.1.18) (Brancher enzyme) (Glycogen-branching enzyme)	Q04446	OMIM
EIF4G1	Eukaryotic translation initiation factor 4 gamma 1 (eIF-4-gamma 1) (eIF-4G 1) (eIF-4G1) (p220)	Q04637	OMIM
SQSTM1	Sequestosome-1 (EBI3-associated protein of 60 kDa) (EBIAP) (p60) (Phosphotyrosine-independent ligand for the Lck SH2 domain of 62 kDa) (Ubiquitin-binding protein p62)	Q13501	OMIM
IRF5	Interferon regulatory factor 5 (IRF-5)	Q13568	OMIM
BMPR2	Bone morphogenetic protein receptor type-2 (BMP type-2 receptor) (BMPR-2) (EC 2.7.11.30) (Bone morphogenetic protein receptor type II) (BMP type II receptor) (BMPR-II)	Q13873	OMIM
CDK13	Cyclin-dependent kinase 13 (EC 2.7.11.22) (EC 2.7.11.23) (CDC2-related protein kinase 5) (Cell division cycle 2-like protein kinase 5) (Cell division protein kinase 13) (hCDK13) (Cholinesterase-related cell division controller)	Q14004	OMIM
SCN5A	Sodium channel protein type 5 subunit alpha (Sodium channel protein cardiac muscle subunit alpha) (Sodium channel protein type V subunit alpha) (Voltage-gated sodium channel subunit alpha Nav1.5) (hH1)	Q14524	OMIM
PDCD1	Programmed cell death protein 1 (Protein PD-1) (hPD-1) (CD antigen CD279)	Q15116	OMIM
PON2	Serum paraoxonase/arylesterase 2 (PON 2) (EC 3.1.1.2) (EC 3.1.1.81) (Aromatic esterase 2) (A-esterase 2) (Serum aryldialkylphosphatase 2)	Q15165	OMIM
ATG16L1	Autophagy-related protein 16-1 (APG16-like 1)	Q676U5	OMIM
SFRP4	Secreted frizzled-related protein 4 (sFRP-4) (Frizzled protein, human endometrium) (FrpHE)	Q6FHJ7	OMIM
GIGYF2	GRB10-interacting GYF protein 2 (PERQ amino acid-rich with GYF domain-containing protein 2) (Trinucleotide repeat-containing gene 15 protein)	Q6Y7W6	OMIM
DZIP1L	Cilium assembly protein DZIP1L (DAZ-interacting zinc finger protein 1-like)	Q8IYY4	OMIM
PPM1K	Protein phosphatase 1K, mitochondrial (EC 3.1.3.16) (PP2C domain-containing protein phosphatase 1K) (PP2C-like mitochondrial protein) (PP2C-type mitochondrial phosphoprotein phosphatase) (PTMP) (Protein phosphatase 2C isoform kappa) (PP2C-kappa)	Q8N3J5	OMIM
POGLUT1	Protein O-glucosyltransferase 1 (EC 2.4.1.376) (CAP10-like 46 kDa protein) (hCLP46) (KTEL motif-containing protein 1) (Myelodysplastic syndromes relative protein) (O-glucosyltransferase Rumi homolog) (hRumi) (Protein O-xylosyltransferase POGLUT1) (EC 2.4.2.63)	Q8NBL1	OMIM
SH3TC2	SH3 domain and tetratricopeptide repeat-containing protein 2	Q8TF17	OMIM
FIG4	Polyphosphoinositide phosphatase (EC 3.1.3.-) (EC 3.1.3.36) (EC 3.1.3.86) (Phosphatidylinositol 3,5-bisphosphate 5-phosphatase) (SAC domain-containing protein 3) (Serine-protein phosphatase FIG4) (EC 3.1.3.16)	Q92562	OMIM
PHOX2B	Paired mesoderm homeobox protein 2B (Neuroblastoma Phox) (NBPhox) (PHOX2B homeodomain protein) (Paired-like homeobox 2B)	Q99453	OMIM
TRIM2	Tripartite motif-containing protein 2 (EC 2.3.2.27) (E3 ubiquitin-protein ligase TRIM2) (RING finger protein 86) (RING-type E3 ubiquitin transferase TRIM2)	Q9C040	OMIM
ELOVL4	Elongation of very long chain fatty acids protein 4 (EC 2.3.1.199) (3-keto acyl-CoA synthase ELOVL4) (ELOVL fatty acid elongase 4) (ELOVL FA elongase 4) (Very long chain 3-ketoacyl-CoA synthase 4) (Very long chain 3-oxoacyl-CoA synthase 4)	Q9GZR5	OMIM
GNB4	Guanine nucleotide-binding protein subunit beta-4 (Transducin beta chain 4)	Q9HAV0	OMIM
SP110	Sp110 nuclear body protein (Interferon-induced protein 41/75) (Speckled 110 kDa) (Transcriptional coactivator Sp110)	Q9HB58	OMIM
PDE11A	Dual 3',5'-cyclic-AMP and -GMP phosphodiesterase 11A (EC 3.1.4.35) (EC 3.1.4.53) (cAMP and cGMP phosphodiesterase 11A)	Q9HCR9	OMIM
SLC17A5	Sialin (H(+)/nitrate cotransporter) (H(+)/sialic acid cotransporter) (AST) (Membrane glycoprotein HP59) (Solute carrier family 17 member 5) (Vesicular excitatory amino acid transporter) (VEAT)	Q9NRA2	OMIM
FARSB	Phenylalanine--tRNA ligase beta subunit (EC 6.1.1.20) (Phenylalanyl-tRNA synthetase beta subunit) (PheRS)	Q9NSD9	OMIM
TAB2	TGF-beta-activated kinase 1 and MAP3K7-binding protein 2 (Mitogen-activated protein kinase kinase kinase 7-interacting protein 2) (TAK1-binding protein 2) (TAB-2) (TGF-beta-activated kinase 1-binding protein 2)	Q9NYJ8	OMIM
DNAJB11	DnaJ homolog subfamily B member 11 (APOBEC1-binding protein 2) (ABBP-2) (DnaJ protein homolog 9) (ER-associated DNAJ) (ER-associated Hsp40 co-chaperone) (Endoplasmic reticulum DNA J domain-containing protein 3) (ER-resident protein ERdj3) (ERdj3) (ERj3p) (HEDJ) (Human DnaJ protein 9) (hDj-9) (PWP1-interacting protein 4)	Q9UBS4	OMIM
PRKAG2	5'-AMP-activated protein kinase subunit gamma-2 (AMPK gamma2) (AMPK subunit gamma-2) (H91620p)	Q9UGJ0	OMIM
SEC63	Translocation protein SEC63 homolog	Q9UGP8	OMIM
HEG1	Protein HEG homolog 1	Q9ULI3	OMIM
SAR1B	GTP-binding protein SAR1b (GTP-binding protein B) (GTBPB)	Q9Y6B6	OMIM
CHCHD2	Coiled-coil-helix-coiled-coil-helix domain-containing protein 2 (Aging-associated gene 10 protein) (HCV NS2 trans-regulated protein) (NS2TP)	Q9Y6H1	OMIM
NKX2-6	Homeobox protein Nkx-2.6 (Homeobox protein NK-2 homolog F)	A6NCS4	OMIM
OMI	Serine protease HTRA2, mitochondrial (EC 3.4.21.108) (High temperature requirement protein A2) (HtrA2) (Omi stress-regulated endoprotease) (Serine protease 25) (Serine proteinase OMI)	O43464	OMIM
PROML1	Prominin-1 (Antigen AC133) (Prominin-like protein 1) (CD antigen CD133)	O43490	OMIM
TIL3	Toll-like receptor 5 (Toll/interleukin-1 receptor-like protein 3)	O60602	OMIM
KIAA0720	Pleckstrin homology domain-containing family G member 5 (PH domain-containing family G member 5) (Guanine nucleotide exchange factor 720) (GEF720)	O94827	OMIM
KIAA0214	Mitofusin-2 (EC 3.6.5.-) (Transmembrane GTPase MFN2)	O95140	OMIM
C2orf86	WD repeat-containing and planar cell polarity effector protein fritz homolog (hFRTZ) (Bardet-Biedl syndrome 15 protein) (WD repeat-containing and planar cell polarity effector protein)	O95876	OMIM
ADH3	Alcohol dehydrogenase 1C (EC 1.1.1.1) (Alcohol dehydrogenase subunit gamma)	P00326	OMIM
ABL1	Tyrosine-protein kinase ABL1 (EC 2.7.10.2) (Abelson murine leukemia viral oncogene homolog 1) (Abelson tyrosine-protein kinase 1) (Proto-oncogene c-Abl) (p150)	P00519	OMIM
TG	Thyroglobulin (Tg)	P01266	OMIM
LMN1	Prelamin-A/C [Cleaved into: Lamin-A/C (70 kDa lamin) (Renal carcinoma antigen NY-REN-32)]	P02545	OMIM
PMP2	Myelin P2 protein (Peripheral myelin protein 2)	P02689	OMIM
NEFL	Neurofilament light polypeptide (NF-L) (68 kDa neurofilament protein) (Neurofilament triplet L protein)	P07196	OMIM
BCATE2	Lipoamide acyltransferase component of branched-chain alpha-keto acid dehydrogenase complex, mitochondrial (EC 2.3.1.168) (52 kDa mitochondrial autoantigen of primary biliary cirrhosis) (Branched chain 2-oxo-acid dehydrogenase complex component E2) (BCOADC-E2) (Branched-chain alpha-keto acid dehydrogenase complex component E2) (BCKAD-E2) (BCKADE2) (Dihydrolipoamide acetyltransferase component of …	P11182	OMIM
PUM	Mucin-1 (MUC-1) (Breast carcinoma-associated antigen DF3) (Cancer antigen 15-3) (CA 15-3) (Carcinoma-associated mucin) (Episialin) (H23AG) (Krebs von den Lungen-6) (KL-6) (PEMT) (Peanut-reactive urinary mucin) (PUM) (Polymorphic epithelial mucin) (PEM) (Tumor-associated epithelial membrane antigen) (EMA) (Tumor-associated mucin) (CD antigen CD227) [Cleaved into: Mucin-1 subunit alpha (MUC1-NT) (M…	P15941	OMIM
ADRA2L2	Alpha-2C adrenergic receptor (Alpha-2 adrenergic receptor subtype C4) (Alpha-2C adrenoreceptor) (Alpha-2C adrenoceptor) (Alpha-2CAR)	P18825	OMIM
HOX4D	Homeobox protein Hox-D10 (Homeobox protein Hox-4D) (Homeobox protein Hox-4E)	P28358	OMIM
GDE	Glycogen debranching enzyme (Glycogen debrancher) [Includes: 4-alpha-glucanotransferase (EC 2.4.1.25) (Oligo-1,4-1,4-glucantransferase); Amylo-alpha-1,6-glucosidase (Amylo-1,6-glucosidase) (EC 3.2.1.33) (Dextrin 6-alpha-D-glucosidase)]	P35573	OMIM
NACP	Alpha-synuclein (Non-A beta component of AD amyloid) (Non-A4 component of amyloid precursor) (NACP)	P37840	OMIM
HD	Huntingtin (Huntington disease protein) (HD protein) [Cleaved into: Huntingtin, myristoylated N-terminal fragment]	P42858	OMIM
SRK	Tyrosine-protein kinase ZAP-70 (EC 2.7.10.2) (70 kDa zeta-chain associated protein) (Syk-related tyrosine kinase)	P43403	OMIM
GATA4	Transcription factor GATA-4 (GATA-binding factor 4)	P43694	OMIM
GPR13	CX3C chemokine receptor 1 (C-X3-C CKR-1) (CX3CR1) (Beta chemokine receptor-like 1) (CMK-BRL-1) (CMK-BRL1) (Fractalkine receptor) (G-protein coupled receptor 13) (V28)	P49238	OMIM
AD4	Presenilin-2 (PS-2) (EC 3.4.23.-) (AD3LP) (AD5) (E5-1) (STM-2) [Cleaved into: Presenilin-2 NTF subunit; Presenilin-2 CTF subunit]	P49810	OMIM
YARS	Tyrosine--tRNA ligase, cytoplasmic (EC 6.1.1.1) (Tyrosyl-tRNA synthetase) (TyrRS) [Cleaved into: Tyrosine--tRNA ligase, cytoplasmic, N-terminally processed]	P54577	OMIM
SLURP1	Secreted Ly-6/uPAR-related protein 1 (SLURP-1) (ARS component B) (ARS(component B)-81/S) (Anti-neoplastic urinary protein) (ANUP)	P55000	OMIM
VCP	Transitional endoplasmic reticulum ATPase (TER ATPase) (EC 3.6.4.6) (15S Mg(2+)-ATPase p97 subunit) (Valosin-containing protein) (VCP)	P55072	OMIM
ABCR	Retinal-specific phospholipid-transporting ATPase ABCA4 (EC 7.6.2.1) (ATP-binding cassette sub-family A member 4) (RIM ABC transporter) (RIM proteinv) (RmP) (Retinal-specific ATP-binding cassette transporter) (Stargardt disease protein)	P78363	OMIM
TACE	Disintegrin and metalloproteinase domain-containing protein 17 (ADAM 17) (EC 3.4.24.86) (Snake venom-like protease) (TNF-alpha convertase) (TNF-alpha-converting enzyme) (CD antigen CD156b)	P78536	OMIM
EIF4G	Eukaryotic translation initiation factor 4 gamma 1 (eIF-4-gamma 1) (eIF-4G 1) (eIF-4G1) (p220)	Q04637	OMIM
PPH1	Bone morphogenetic protein receptor type-2 (BMP type-2 receptor) (BMPR-2) (EC 2.7.11.30) (Bone morphogenetic protein receptor type II) (BMP type II receptor) (BMPR-II)	Q13873	OMIM
SURF1	Surfeit locus protein 1	Q15526	OMIM
C1orf106	Innate immunity activator protein	Q3KP66	OMIM
GLE1	mRNA export factor GLE1 (hGLE1) (GLE1 RNA export mediator) (GLE1-like protein) (Nucleoporin GLE1)	Q53GS7	OMIM
CRB2	Protein crumbs homolog 2 (Crumbs-like protein 2)	Q5IJ48	OMIM
APG16L	Autophagy-related protein 16-1 (APG16-like 1)	Q676U5	OMIM
LRSAM1	E3 ubiquitin-protein ligase LRSAM1 (EC 2.3.2.27) (Leucine-rich repeat and sterile alpha motif-containing protein 1) (RING-type E3 ubiquitin transferase LRSAM1) (Tsg101-associated ligase) (hTAL)	Q6UWE0	OMIM
KIAA0642	GRB10-interacting GYF protein 2 (PERQ amino acid-rich with GYF domain-containing protein 2) (Trinucleotide repeat-containing gene 15 protein)	Q6Y7W6	OMIM
DZIP2	Cilium assembly protein DZIP1 (DAZ-interacting protein 1/2) (DAZ-interacting zinc finger protein 1)	Q86YF9	OMIM
KIAA1441	Zinc finger protein 687	Q8N1G0	OMIM
PP2CM	Protein phosphatase 1K, mitochondrial (EC 3.1.3.16) (PP2C domain-containing protein phosphatase 1K) (PP2C-like mitochondrial protein) (PP2C-type mitochondrial phosphoprotein phosphatase) (PTMP) (Protein phosphatase 2C isoform kappa) (PP2C-kappa)	Q8N3J5	OMIM
CLP46	Protein O-glucosyltransferase 1 (EC 2.4.1.376) (CAP10-like 46 kDa protein) (hCLP46) (KTEL motif-containing protein 1) (Myelodysplastic syndromes relative protein) (O-glucosyltransferase Rumi homolog) (hRumi) (Protein O-xylosyltransferase POGLUT1) (EC 2.4.2.63)	Q8NBL1	OMIM
GDAP1	Ganglioside-induced differentiation-associated protein 1 (GDAP1)	Q8TB36	OMIM
NDRG1	Protein NDRG1 (Differentiation-related gene 1 protein) (DRG-1) (N-myc downstream-regulated gene 1 protein) (Nickel-specific induction protein Cap43) (Reducing agents and tunicamycin-responsive protein) (RTP) (Rit42)	Q92597	OMIM
DHTKD1	2-oxoadipate dehydrogenase complex component E1 (E1a) (OADC-E1) (OADH-E1) (EC 1.2.4.-) (2-oxoadipate dehydrogenase, mitochondrial) (Alpha-ketoadipate dehydrogenase) (Alpha-KADH-E1) (Dehydrogenase E1 and transketolase domain-containing protein 1) (Probable 2-oxoglutarate dehydrogenase E1 component DHKTD1, mitochondrial)	Q96HY7	OMIM
PARK7	Parkinson disease protein 7 (Maillard deglycase) (Oncogene DJ1) (Parkinsonism-associated deglycase) (Protein DJ-1) (DJ-1) (Protein/nucleic acid deglycase DJ-1) (EC 3.1.2.-, EC 3.5.1.-, EC 3.5.1.124)	Q99497	OMIM
JPH1	Junctophilin-1 (JP-1) (Junctophilin type 1)	Q9HDC5	OMIM
FARSLB	Phenylalanine--tRNA ligase beta subunit (EC 6.1.1.20) (Phenylalanyl-tRNA synthetase beta subunit) (PheRS)	Q9NSD9	OMIM
ZFAT1	Zinc finger protein ZFAT (Zinc finger gene in AITD susceptibility region) (Zinc finger protein 406)	Q9P243	OMIM
KIAA1237	Protein HEG homolog 1	Q9ULI3	OMIM
LRG47	Immunity-related GTPase family M protein (EC 3.6.5.-) (Immunity-related GTPase family M protein 1) (Interferon-inducible protein 1) (LPS-stimulated RAW 264.7 macrophage protein 47 homolog) (LRG-47)	A1A4Y4	OMIM
OPG	Tumor necrosis factor receptor superfamily member 11B (Osteoclastogenesis inhibitory factor) (Osteoprotegerin)	O00300	OMIM
ARC41	Actin-related protein 2/3 complex subunit 1B (Arp2/3 complex 41 kDa subunit) (p41-ARC)	O15143	OMIM
DDX16	Pre-mRNA-splicing factor ATP-dependent RNA helicase DHX16 (EC 3.6.4.13) (ATP-dependent RNA helicase #3) (DEAH-box protein 16)	O60231	OMIM
PARK2	E3 ubiquitin-protein ligase parkin (Parkin) (EC 2.3.2.31) (Parkin RBR E3 ubiquitin-protein ligase) (Parkinson juvenile disease protein 2) (Parkinson disease protein 2)	O60260	OMIM
KIAA0473	Putative tyrosine-protein phosphatase auxilin (EC 3.1.3.48) (DnaJ homolog subfamily C member 6)	O75061	OMIM
ABC1	Phospholipid-transporting ATPase ABCA1 (EC 7.6.2.1) (ATP-binding cassette sub-family A member 1) (ATP-binding cassette transporter 1) (ABC-1) (ATP-binding cassette 1) (Cholesterol efflux regulatory protein)	O95477	OMIM
BBS15	WD repeat-containing and planar cell polarity effector protein fritz homolog (hFRTZ) (Bardet-Biedl syndrome 15 protein) (WD repeat-containing and planar cell polarity effector protein)	O95876	OMIM
EHAND	Heart- and neural crest derivatives-expressed protein 1 (Class A basic helix-loop-helix protein 27) (bHLHa27) (Extraembryonic tissues, heart, autonomic nervous system and neural crest derivatives-expressed protein 1) (eHAND)	O96004	OMIM
HLA-H	Putative HLA class I histocompatibility antigen, alpha chain H (HLA-12.4) (HLA-AR) (MHC class I antigen H)	P01893	OMIM
HSP27	Heat shock protein beta-1 (HspB1) (28 kDa heat shock protein) (Estrogen-regulated 24 kDa protein) (Heat shock 27 kDa protein) (HSP 27) (Stress-responsive protein 27) (SRP27)	P04792	OMIM
IFNB2	Interleukin-6 (IL-6) (B-cell stimulatory factor 2) (BSF-2) (CTL differentiation factor) (CDF) (Hybridoma growth factor) (Interferon beta-2) (IFN-beta-2)	P05231	OMIM
PGY1	ATP-dependent translocase ABCB1 (ATP-binding cassette sub-family B member 1) (Multidrug resistance protein 1) (EC 7.6.2.2) (P-glycoprotein 1) (Phospholipid transporter ABCB1) (EC 7.6.2.1) (CD antigen CD243)	P08183	OMIM
PKHD1	Fibrocystin (Polycystic kidney and hepatic disease 1 protein) (Polyductin) (Tigmin)	P08F94	OMIM
HARS	Histidine--tRNA ligase, cytoplasmic (EC 6.1.1.21) (Histidyl-tRNA synthetase) (HisRS)	P12081	OMIM
PGAMM	Phosphoglycerate mutase 2 (EC 5.4.2.11) (EC 5.4.2.4) (BPG-dependent PGAM 2) (Muscle-specific phosphoglycerate mutase) (Phosphoglycerate mutase isozyme M) (PGAM-M)	P15259	OMIM
PGY3	Phosphatidylcholine translocator ABCB4 (EC 7.6.2.1) (ATP-binding cassette sub-family B member 4) (Multidrug resistance protein 3) (P-glycoprotein 3)	P21439	OMIM
PDNP1	Ectonucleotide pyrophosphatase/phosphodiesterase family member 1 (E-NPP 1) (Membrane component chromosome 6 surface marker 1) (Phosphodiesterase I/nucleotide pyrophosphatase 1) (Plasma-cell membrane glycoprotein PC-1) [Cleaved into: Ectonucleotide pyrophosphatase/phosphodiesterase family member 1, secreted form] [Includes: Alkaline phosphodiesterase I (EC 3.1.4.1); Nucleotide pyrophosphatase (NPP…	P22413	OMIM
PON	Serum paraoxonase/arylesterase 1 (PON 1) (EC 3.1.1.2) (EC 3.1.1.81) (EC 3.1.8.1) (Aromatic esterase 1) (A-esterase 1) (K-45) (Serum aryldialkylphosphatase 1)	P27169	OMIM
VEGFR3	Vascular endothelial growth factor receptor 3 (VEGFR-3) (EC 2.7.10.1) (Fms-like tyrosine kinase 4) (FLT-4) (Tyrosine-protein kinase receptor FLT4)	P35916	OMIM
GARS	Glycine--tRNA ligase (EC 6.1.1.14) (Diadenosine tetraphosphate synthetase) (Ap4A synthetase) (EC 2.7.7.-) (Glycyl-tRNA synthetase) (GlyRS) (Glycyl-tRNA synthetase 1)	P41250	OMIM
TAN1	Neurogenic locus notch homolog protein 1 (Notch 1) (hN1) (Translocation-associated notch protein TAN-1) [Cleaved into: Notch 1 extracellular truncation (NEXT); Notch 1 intracellular domain (NICD)]	P46531	OMIM
STM2	Presenilin-2 (PS-2) (EC 3.4.23.-) (AD3LP) (AD5) (E5-1) (STM-2) [Cleaved into: Presenilin-2 NTF subunit; Presenilin-2 CTF subunit]	P49810	OMIM
NKX2E	Homeobox protein Nkx-2.5 (Cardiac-specific homeobox) (Homeobox protein CSX) (Homeobox protein NK-2 homolog E)	P52952	OMIM
CDC2L5	Cyclin-dependent kinase 13 (EC 2.7.11.22) (EC 2.7.11.23) (CDC2-related protein kinase 5) (Cell division cycle 2-like protein kinase 5) (Cell division protein kinase 13) (hCDK13) (Cholinesterase-related cell division controller)	Q14004	OMIM
GLE1L	mRNA export factor GLE1 (hGLE1) (GLE1 RNA export mediator) (GLE1-like protein) (Nucleoporin GLE1)	Q53GS7	OMIM
FRPHE	Secreted frizzled-related protein 4 (sFRP-4) (Frizzled protein, human endometrium) (FrpHE)	Q6FHJ7	OMIM
TAL	E3 ubiquitin-protein ligase LRSAM1 (EC 2.3.2.27) (Leucine-rich repeat and sterile alpha motif-containing protein 1) (RING-type E3 ubiquitin transferase LRSAM1) (Tsg101-associated ligase) (hTAL)	Q6UWE0	OMIM
KIAA1985	SH3 domain and tetratricopeptide repeat-containing protein 2	Q8TF17	OMIM
KIAA0274	Polyphosphoinositide phosphatase (EC 3.1.3.-) (EC 3.1.3.36) (EC 3.1.3.86) (Phosphatidylinositol 3,5-bisphosphate 5-phosphatase) (SAC domain-containing protein 3) (Serine-protein phosphatase FIG4) (EC 3.1.3.16)	Q92562	OMIM
KIAA1630	2-oxoadipate dehydrogenase complex component E1 (E1a) (OADC-E1) (OADH-E1) (EC 1.2.4.-) (2-oxoadipate dehydrogenase, mitochondrial) (Alpha-ketoadipate dehydrogenase) (Alpha-KADH-E1) (Dehydrogenase E1 and transketolase domain-containing protein 1) (Probable 2-oxoglutarate dehydrogenase E1 component DHKTD1, mitochondrial)	Q96HY7	OMIM
KIAA0517	Tripartite motif-containing protein 2 (EC 2.3.2.27) (E3 ubiquitin-protein ligase TRIM2) (RING finger protein 86) (RING-type E3 ubiquitin transferase TRIM2)	Q9C040	OMIM
JP1	Junctophilin-1 (JP-1) (Junctophilin type 1)	Q9HDC5	OMIM
MAP3K7IP2	TGF-beta-activated kinase 1 and MAP3K7-binding protein 2 (Mitogen-activated protein kinase kinase kinase 7-interacting protein 2) (TAK1-binding protein 2) (TAB-2) (TGF-beta-activated kinase 1-binding protein 2)	Q9NYJ8	OMIM
ZNF406	Zinc finger protein ZFAT (Zinc finger gene in AITD susceptibility region) (Zinc finger protein 406)	Q9P243	OMIM
IFI1	Immunity-related GTPase family M protein (EC 3.6.5.-) (Immunity-related GTPase family M protein 1) (Interferon-inducible protein 1) (LPS-stimulated RAW 264.7 macrophage protein 47 homolog) (LRG-47)	A1A4Y4	OMIM
OCIF	Tumor necrosis factor receptor superfamily member 11B (Osteoclastogenesis inhibitory factor) (Osteoprotegerin)	O00300	OMIM
PRSS25	Serine protease HTRA2, mitochondrial (EC 3.4.21.108) (High temperature requirement protein A2) (HtrA2) (Omi stress-regulated endoprotease) (Serine protease 25) (Serine proteinase OMI)	O43464	OMIM
DBP2	Pre-mRNA-splicing factor ATP-dependent RNA helicase DHX16 (EC 3.6.4.13) (ATP-dependent RNA helicase #3) (DEAH-box protein 16)	O60231	OMIM
MDR1	ATP-dependent translocase ABCB1 (ATP-binding cassette sub-family B member 1) (Multidrug resistance protein 1) (EC 7.6.2.2) (P-glycoprotein 1) (Phospholipid transporter ABCB1) (EC 7.6.2.1) (CD antigen CD243)	P08183	OMIM
MDR3	Phosphatidylcholine translocator ABCB4 (EC 7.6.2.1) (ATP-binding cassette sub-family B member 4) (Multidrug resistance protein 3) (P-glycoprotein 3)	P21439	OMIM
NPPS	Ectonucleotide pyrophosphatase/phosphodiesterase family member 1 (E-NPP 1) (Membrane component chromosome 6 surface marker 1) (Phosphodiesterase I/nucleotide pyrophosphatase 1) (Plasma-cell membrane glycoprotein PC-1) [Cleaved into: Ectonucleotide pyrophosphatase/phosphodiesterase family member 1, secreted form] [Includes: Alkaline phosphodiesterase I (EC 3.1.4.1); Nucleotide pyrophosphatase (NPP…	P22413	OMIM
PARK1	Alpha-synuclein (Non-A beta component of AD amyloid) (Non-A4 component of amyloid precursor) (NACP)	P37840	OMIM
IT15	Huntingtin (Huntington disease protein) (HD protein) [Cleaved into: Huntingtin, myristoylated N-terminal fragment]	P42858	OMIM
CSX	Homeobox protein Nkx-2.5 (Cardiac-specific homeobox) (Homeobox protein CSX) (Homeobox protein NK-2 homolog E)	P52952	OMIM
DHAND	Heart- and neural crest derivatives-expressed protein 2 (Class A basic helix-loop-helix protein 26) (bHLHa26) (Deciduum, heart, autonomic nervous system and neural crest derivatives-expressed protein 2) (dHAND)	P61296	OMIM
NEP	Epithelial discoidin domain-containing receptor 1 (Epithelial discoidin domain receptor 1) (EC 2.7.10.1) (CD167 antigen-like family member A) (Cell adhesion kinase) (Discoidin receptor tyrosine kinase) (HGK2) (Mammary carcinoma kinase 10) (MCK-10) (Protein-tyrosine kinase 3A) (Protein-tyrosine kinase RTK-6) (TRK E) (Tyrosine kinase DDR) (Tyrosine-protein kinase CAK) (CD antigen CD167a)	Q08345	OMIM
CHED	Cyclin-dependent kinase 13 (EC 2.7.11.22) (EC 2.7.11.23) (CDC2-related protein kinase 5) (Cell division cycle 2-like protein kinase 5) (Cell division protein kinase 13) (hCDK13) (Cholinesterase-related cell division controller)	Q14004	OMIM
SMAD1	Mothers against decapentaplegic homolog 1 (MAD homolog 1) (Mothers against DPP homolog 1) (JV4-1) (Mad-related protein 1) (SMAD family member 1) (SMAD 1) (Smad1) (hSMAD1) (Transforming growth factor-beta-signaling protein 1) (BSP-1)	Q15797	OMIM
KTELC1	Protein O-glucosyltransferase 1 (EC 2.4.1.376) (CAP10-like 46 kDa protein) (hCLP46) (KTEL motif-containing protein 1) (Myelodysplastic syndromes relative protein) (O-glucosyltransferase Rumi homolog) (hRumi) (Protein O-xylosyltransferase POGLUT1) (EC 2.4.2.63)	Q8NBL1	OMIM
SAC3	Polyphosphoinositide phosphatase (EC 3.1.3.-) (EC 3.1.3.36) (EC 3.1.3.86) (Phosphatidylinositol 3,5-bisphosphate 5-phosphatase) (SAC domain-containing protein 3) (Serine-protein phosphatase FIG4) (EC 3.1.3.16)	Q92562	OMIM
PMX2B	Paired mesoderm homeobox protein 2B (Neuroblastoma Phox) (NBPhox) (PHOX2B homeodomain protein) (Paired-like homeobox 2B)	Q99453	OMIM
KIAA0733	TGF-beta-activated kinase 1 and MAP3K7-binding protein 2 (Mitogen-activated protein kinase kinase kinase 7-interacting protein 2) (TAK1-binding protein 2) (TAB-2) (TGF-beta-activated kinase 1-binding protein 2)	Q9NYJ8	OMIM
SARA2	GTP-binding protein SAR1b (GTP-binding protein B) (GTBPB)	Q9Y6B6	OMIM
HSS	C-Jun-amino-terminal kinase-interacting protein 4 (JIP-4) (JNK-interacting protein 4) (Cancer/testis antigen 89) (CT89) (Human lung cancer oncogene 6 protein) (HLC-6) (JNK-associated leucine-zipper protein) (JLP) (Mitogen-activated protein kinase 8-interacting protein 4) (Proliferation-inducing protein 6) (Protein highly expressed in testis) (PHET) (Sperm surface protein) (Sperm-associated antige…	O60271	OMIM
HGF	Hepatocyte growth factor (Hepatopoietin-A) (Scatter factor) (SF) [Cleaved into: Hepatocyte growth factor alpha chain; Hepatocyte growth factor beta chain]	P14210	OMIM
M6S1	Ectonucleotide pyrophosphatase/phosphodiesterase family member 1 (E-NPP 1) (Membrane component chromosome 6 surface marker 1) (Phosphodiesterase I/nucleotide pyrophosphatase 1) (Plasma-cell membrane glycoprotein PC-1) [Cleaved into: Ectonucleotide pyrophosphatase/phosphodiesterase family member 1, secreted form] [Includes: Alkaline phosphodiesterase I (EC 3.1.4.1); Nucleotide pyrophosphatase (NPP…	P22413	OMIM
CHN2	Beta-chimaerin (Beta-chimerin) (Rho GTPase-activating protein 3)	P52757	OMIM
C3orf9	Protein O-glucosyltransferase 1 (EC 2.4.1.376) (CAP10-like 46 kDa protein) (hCLP46) (KTEL motif-containing protein 1) (Myelodysplastic syndromes relative protein) (O-glucosyltransferase Rumi homolog) (hRumi) (Protein O-xylosyltransferase POGLUT1) (EC 2.4.2.63)	Q8NBL1	OMIM
AD13	Alzheimer disease-13	611152	OMIM
AD14	Alzheimer disease 14	611154	OMIM
ADAMTS7	ADAM metallopeptidase domain with thrombospondin type 1 motif, 7	605009	OMIM
CELIAC7	Celiac disease, susceptibility to, 7	612005	OMIM
CELIAC8	Celiac disease, susceptibility to, 8	612006	OMIM
CHDS2	Coronary heart disease, susceptibility to, 2	608316	OMIM
DJ1	Oncogene DJ-1	602533	OMIM
GBD2	Gallbladder disease 2	609918	OMIM
GBD3	Gallbladder disease 3	609919	OMIM
IBD23	Inflammatory bowel disease 23	612381	OMIM
IBD7	Inflammatory bowel disease 7	605225	OMIM
NCF2	Neutrophil cytosolic factor-2, 65kD	608515	OMIM
PAOD1	Peripheral arterial occlusive disease 1	606787	OMIM
PARK10	Parkinson disease 10	606852	OMIM
PARK16	Parkinson disease 16	613164	OMIM
PARK3	Parkinson disease 3	602404	OMIM
PFHB2	Progressive familial heart block, type II	140400	OMIM
RMD1	Rippling muscle disease 1	600332	OMIM
AD10	Alzheimer disease-10	609636	OMIM
AD15	Alzheimer disease 15	604154	OMIM
AD17	Alzheimer disease 17	615080	OMIM
AIS2	Scoliosis, idiopathic 2	607354	OMIM
AIS4	Autoimmune disease, susceptibility to, 4	609400	OMIM
AITD1	Autoimmune thyroid disease, susceptibility to, 1	608173	OMIM
AITD2	Autoimmune thyroid disease, susceptibility to, 2	608174	OMIM
CELIAC10	Celiac disease, susceptibility to, 10	612008	OMIM
CELIAC11	Celiac disease, susceptibility to, 11	612009	OMIM
CELIAC12	Celiac disease, susceptibility to, 12	612010	OMIM
CELIAC6	Celiac disease, susceptibility to, 6	611598	OMIM
CELIAC9	Celiac disease, susceptibility to, 9	612007	OMIM
CHCHD2	Coiled-coil-helix-coiled-coil-helix domain-containing protein 2	616244	OMIM
CHDS5	Coronary heart disease, susceptibility to, 5	608901	OMIM
HDL3	Huntington disease-like 3	604802	OMIM
HSCR6	Hirschsprung disease, susceptibility to, 6	606874	OMIM
HSCR9	Hirschsprung disease, susceptibility to, 9	611644	OMIM
IBD11	Inflammatory bowel disease 11	191390	OMIM
IBD12	Inflammatory bowel disease 12	612241	OMIM
IBD18	Inflammatory bowel disease 18	612262	OMIM
IBD3	Inflammatory bowel disease 3	604519	OMIM
IBD5	Inflammatory bowel disease 5	606348	OMIM
IBD9	Inflammatory bowel disease 9	608448	OMIM
MYMY1	Moyamoya disease	252350	OMIM
PARK21	Parkinson disease 21	616361	OMIM
PDB4	Paget disease of bone 4	606263	OMIM
VAMAS6	Vitiligo-associated multiple autoimmune disease susceptibility 6	193200	OMIM
AAOPD	Parkinson disease 10	606852	OMIM
AD11	Alzheimer disease 11	609790	OMIM
AD12	Alzheimer disease 12	611073	OMIM
AILJK	Coatomer protein complex, subunit alpha	601924	OMIM
AIS1	Forkhead box D3	611539	OMIM
AIS3	Autoimmune disease, susceptibility to, 3	608392	OMIM
AIS5	Celiac disease, susceptibility to, 6	611598	OMIM
BCPM	ATPase, Ca(2+)-sequestering	604384	OMIM
CCDD	TNNI3-interacting kinase	613932	OMIM
CD10	Membrane metallo-endopeptidase (common acute lymphocytic leukemia antigen)	120520	OMIM
CHDS8	Coronary heart disease, susceptibility to, 8	611139	OMIM
CHDS9	Coronary heart disease, susceptibility to, 9	612030	OMIM
CHDT3	Congenital heart defects, multiple types, 3	614954	OMIM
CMT1B	Myelin protein zero	159440	OMIM
CMT2A	Kinesin family member 1B	605995	OMIM
CMT2B	Ras-associated protein RAB7	602298	OMIM
CMT2DD	ATPase, Na+K+ transporting, alpha-1 polypeptide	182310	OMIM
CMT2H	Charcot-Marie-Tooth disease, axonal, type 2H	607731	OMIM
CMTD1F	Guanine nucleotide-binding protein, beta-4	610863	OMIM
CSIF	Interleukin-10	124092	OMIM
DJC6	DNAJ heat shock protein family (Hsp40) member C6	608375	OMIM
GBD4	ATP-binding cassette, subfamily G, member 8	605460	OMIM
GSD15	Glycogenin 1	603942	OMIM
GSD4	Glycogen branching enzyme	607839	OMIM
HEDJ	DNAJ/HSP40 homolog, subfamily B, member 11	611341	OMIM
HLN2	Huntington disease-like 3	604802	OMIM
HSCR5	Hirschsprung disease, susceptibility to, 5	600156	OMIM
IBD16	Inflammatory bowel disease 16, susceptibility to	612259	OMIM
IBD17	Interleukin 23 receptor	607562	OMIM
IDDM12	Cytotoxic T-lymphocyte-associated serine esterase-4	123890	OMIM
IFI41	SP110 nuclear body protein (interferon-induced protein 41, 30kD; interferon-induced protein 75, 52kD)	604457	OMIM
LQT3	Sodium channel, voltage-gated, type V, alpha polypeptide	600163	OMIM
LQT9	Caveolin-3	601253	OMIM
MTDPS6	Mitochondrial inner membrane protein MPV17	137960	OMIM
MYMY	Moyamoya disease	252350	OMIM
MYMY3	Moyamoya disease 3	608796	OMIM
NBPHOX	Paired mesoderm homeobox 2B	603851	OMIM
NEDBEH	Arginine-glutamic acid dipeptide repeats	605226	OMIM
NIID	NOTCH2 N-terminal-like protein C	618025	OMIM
PARK5	Ubiquitin C-terminal esterase L1	191342	OMIM
PARK6	PTEN-induced putative kinase 1	608309	OMIM
PDE11A1	Phosphodiesterase 11A	604961	OMIM
RHNA	Rhesus system C and E polypeptides	111700	OMIM
RP47	S-antigen; retina and pineal gland (arrestin)	181031	OMIM
RTD	Renin	179820	OMIM
SDDHD	Transketolase	606781	OMIM
SEC61	SEC61 translocon, alpha-1 subunit	609213	OMIM
SLEB2	Programmed cell death 1	600244	OMIM
URBWD	Extracellular matrix protein-1	602201	OMIM
VAMAS5	Autoimmune disease, susceptibility to, 4	609400	OMIM
ADMD	Elongation of very long chain fatty acids 4	605512	OMIM
ADMIO2	Zeta-chain associated protein kinase, 70kD (syk-related tyrosine kinase)	176947	OMIM
ADTKD2	Mucin 1, cell surface associated	158340	OMIM
ADTKD4	Renin	179820	OMIM
AITD3	Thyroglobulin	188450	OMIM
ASD2	GATA-binding protein-4	600576	OMIM
CELIAC1	Major histocompatibility complex, class II, DQ alpha-1	146880	OMIM
CELIAC3	Cytotoxic T-lymphocyte-associated serine esterase-4	123890	OMIM
CGD1	Neutrophil cytosolic factor-1, 47kD	608512	OMIM
CHDS7	CD36 antigen (collagen type I)	173510	OMIM
CHDSKM	ABL protooncogene 1, nonreceptor tyrosine kinase	189980	OMIM
CMRD	Sar1a, S. cerevisiae, homolog 2	607690	OMIM
CMT1G	Peripheral myelin protein-2	170715	OMIM
CMT2A1	Kinesin family member 1B	605995	OMIM
CMT2A2A	Mitofusin 2	608507	OMIM
CMT2E	Neurofilament, light polypeptide	162280	OMIM
CMT2EE	Mitochondrial inner membrane protein MPV17	137960	OMIM
CMT4A	Ganglioside-induced differentiation-associated protein 1	606598	OMIM
CMT4K	Surfeit-1	185620	OMIM
CMTDIC	Tyrosyl-tRNA synthetase 1	603623	OMIM
CMTDID	Myelin protein zero	159440	OMIM
CSX2	NK2, Drosophila, homolog of, 6	611770	OMIM
CX43	Gap junction protein, alpha-1, 43kD (connexin 43)	121014	OMIM
DHAND2	Heart- and neural crest derivative-expressed 2	602407	OMIM
E1B	Branched chain keto acid dehydrogenase E1, beta polypeptide	248611	OMIM
EMD2	Lamin A/C	150330	OMIM
ETM6	NOTCH2 N-terminal-like protein C	618025	OMIM
FSGS9	Crumbs cell polarity complex component 2	609720	OMIM
GS	APC regulator of WNT signaling pathway	611731	OMIM
GVHDS	Interleukin-10	124092	OMIM
HMSNL	N-myc downstream-regulated gene 1	605262	OMIM
HOMGSMR2	ATPase, Na+K+ transporting, alpha-1 polypeptide	182310	OMIM
HSCR3	Glial cell line derived neurotrophic factor	600837	OMIM
IBD10	Autophagy related 16 like 1	610767	OMIM
IBD14	Interferon regulatory factor 5	607218	OMIM
IBD29	Innate immunity activator	618051	OMIM
IBMPFD1	Valosin-containing protein	601023	OMIM
IBMPFD2	Heterogeneous nuclear ribonucleoprotein A2/B1	600124	OMIM
IFI75	SP110 nuclear body protein (interferon-induced protein 41, 30kD; interferon-induced protein 75, 52kD)	604457	OMIM
MDM	Secreted LY6/uPAR-related protein 1	606119	OMIM
MPDT	Caveolin-3	601253	OMIM
NISBD1	ADAM metallopeptidase domain 17	603639	OMIM
NISBD2	Epidermal growth factor receptor	131550	OMIM
P62	Dynactin 4	614758	OMIM
PARK11	GRB10-interacting GYF protein 2	612003	OMIM
PARK13	HTRA serine peptidase 2	606441	OMIM
PARK22	Coiled-coil-helix-coiled-coil-helix domain-containing protein 2	616244	OMIM
PCLD2	SEC63 homolog, protein translocation regulator	608648	OMIM
PDB6	Zinc finger protein 687	610568	OMIM
PDE11A2	Phosphodiesterase 11A	604961	OMIM
POVD1	Bone morphogenetic receptor, type II	600799	OMIM
PPNAD3	Phosphodiesterase 8B	603390	OMIM
RILDBC1	Phenylalanine-tRNA synthetase-like, beta subunit	609690	OMIM
SCA17	TATA box binding protein	600075	OMIM
SIASD	Solute carrier family 17 (sodium phosphate), member 5	604322	OMIM
SLEB1	Toll-like receptor-5	603031	OMIM
STGD1	ATP-binding transporter, retina-specific	601691	OMIM
STSL1	ATP-binding cassette, subfamily G, member 8	605460	OMIM
V28	Chemokine (C-X3-C) receptor 1 (G protein-coupled receptor-13)	601470	OMIM
VAMAS2	Forkhead box D3	611539	OMIM
VAMAS3	Autoimmune disease, susceptibility to, 2	608391	OMIM
VAMAS4	Autoimmune disease, susceptibility to, 3	608392	OMIM
VF1	Sodium channel, voltage-gated, type V, alpha polypeptide	600163	OMIM
WPWS	Protein kinase, AMP-activated, noncatalytic, gamma-2	602743	OMIM
ABBP2	DNAJ/HSP40 homolog, subfamily B, member 11	611341	OMIM
AC133	Prominin 1	604365	OMIM
ADSD	Phosphodiesterase 8B	603390	OMIM
ADTKD5	SEC61 translocon, alpha-1 subunit	609213	OMIM
ALPS5	Cytotoxic T-lymphocyte-associated serine esterase-4	123890	OMIM
ANDD	Sar1a, S. cerevisiae, homolog 2	607690	OMIM
AOS5	Notch receptor 1	190198	OMIM
APBD	Glycogen branching enzyme	607839	OMIM
ARPKD	Fibrocystin	606702	OMIM
BDPLT10	CD36 antigen (collagen type I)	173510	OMIM
BSF2	Interleukin-6 (interferon, beta-2)	147620	OMIM
BTPS2	APC regulator of WNT signaling pathway	611731	OMIM
CALLA	Membrane metallo-endopeptidase (common acute lymphocytic leukemia antigen)	120520	OMIM
CHDTHP	WD repeat-containing planar cell polarity effector	613580	OMIM
CHNG5	NK2 homeobox-5 gene	600584	OMIM
CMD1V	Presenilin 2	600759	OMIM
CMT1F	Neurofilament, light polypeptide	162280	OMIM
CMT2F	Heat-shock 27kD protein-1	602195	OMIM
CMT2K	Junctophilin 1	605266	OMIM
CMT2R	Tripartite motif-containing protein 2	614141	OMIM
CMT2W	Histidyl-tRNA synthetase 1	142810	OMIM
CMT2Y	Valosin-containing protein	601023	OMIM
CMT4D	Valosin-containing protein	601023	OMIM
CMTRIC	Pleckstrin homology domain- and RhoGEF domain-containing protein G5	611101	OMIM
CTHM	NK2, Drosophila, homolog of, 6	611770	OMIM
DJ9	DNAJ/HSP40 homolog, subfamily B, member 11	611341	OMIM
DSS	Myelin protein zero	159440	OMIM
ESA	Paraoxonase-1	168820	OMIM
FFM	ATP-binding transporter, retina-specific	601691	OMIM
FPC	APC regulator of WNT signaling pathway	611731	OMIM
FPLD2	Lamin A/C	150330	OMIM
FTDALS3	Sequestosome 1	601530	OMIM
GSD10	Phosphoglycerate mutase, muscle form	612931	OMIM
HB1	Sodium channel, voltage-gated, type V, alpha polypeptide	600163	OMIM
HDL4	TATA box binding protein	600075	OMIM
HFE1	Homeostatic iron regulator	613609	OMIM
HHD	ATPase, Ca(2+)-sequestering	604384	OMIM
HMSN6A	Mitofusin 2	608507	OMIM
HPALP1	ATP-binding cassette 1	600046	OMIM
IBD19	Immunity-related GTPase family, M	608212	OMIM
IMD48	Zeta-chain associated protein kinase, 70kD (syk-related tyrosine kinase)	176947	OMIM
IMD71	Actin-related protein 2/3 complex, subunit 1B	604223	OMIM
LCCS	Gle1, RNA export mediator, S. cerevisiae, homolog of	603371	OMIM
LMPHM1	fms-related tyrosine kinase-4 (vascular endothelial growth factor receptor 3)	136352	OMIM
LOMARS	Huntingtin	613004	OMIM
MC4DN1	Surfeit-1	185620	OMIM
MELIOS	Toll-like receptor-5	603031	OMIM
MNMN	SH3 domain and tetratricopeptide repeat domain 2	608206	OMIM
MSUDMV	Protein phosphatase, PP2C domain-containing, 1K	611065	OMIM
MVCD7	Microvascular complications of diabetes, susceptibility to, 7	612635	OMIM
NBLST1	Kinesin family member 1B	605995	OMIM
NBLST2	Paired mesoderm homeobox 2B	603851	OMIM
NDGOA	Ubiquitin C-terminal esterase L1	191342	OMIM
ODDD	Gap junction protein, alpha-1, 43kD (connexin 43)	121014	OMIM
PARK18	Eukaryotic translation initiation factor 4 gamma, 1	600495	OMIM
PARK19	DNAJ heat shock protein family (Hsp40) member C6	608375	OMIM
PARK4	Synuclein, alpha (non A4 component of amyloid precursor)	163890	OMIM
PCL	fms-related tyrosine kinase-4 (vascular endothelial growth factor receptor 3)	136352	OMIM
PDB3	Sequestosome 1	601530	OMIM
PDE11A3	Phosphodiesterase 11A	604961	OMIM
PDJ	Parkin RBR E3 ubiquitin protein ligase	602544	OMIM
PKD5	DAZ-interacting zinc finger protein 1-like	617570	OMIM
PSN	Ras-associated protein RAB7	602298	OMIM
PTMP	Protein phosphatase, PP2C domain-containing, 1K	611065	OMIM
PYL	Secreted frizzled-related protein 4	606570	OMIM
RIFLE	Leucine-rich repeat- and sterile alpha motif-containing 1	610933	OMIM
RMD2	Regulator of microtubule dynamics 2	611872	OMIM
RP41	Prominin 1	604365	OMIM
RUMI	Protein O-glucosyltransferase 1	615618	OMIM
SLD	Solute carrier family 17 (sodium phosphate), member 5	604322	OMIM
SLEB10	Interferon regulatory factor 5	607218	OMIM
SPG79	Ubiquitin C-terminal esterase L1	191342	OMIM
STGD2	Elongation of very long chain fatty acids 4	605512	OMIM
TDH3	Thyroglobulin	188450	OMIM
TYRRS	Tyrosyl-tRNA synthetase 2	610957	OMIM
USH3B	Histidyl-tRNA synthetase 1	142810	OMIM
VMCKD	Crumbs cell polarity complex component 2	609720	OMIM
VODI	SP110 nuclear body protein (interferon-induced protein 41, 30kD; interferon-induced protein 75, 52kD)	604457	OMIM
VSD1	GATA-binding protein-4	600576	OMIM
ALS11	FIG4 phosphoinositide 5-phosphatase	609390	OMIM
AOVD1	Notch receptor 1	190198	OMIM
ARHR2	Ectonucleotide pyrophosphatase/phosphodiesterase 1 (Ly-41 antigen, mouse, homolog of)	173335	OMIM
ARMD2	ATP-binding transporter, retina-specific	601691	OMIM
BTOP	FIG4 phosphoinositide 5-phosphatase	609390	OMIM
CAAHD	Gle1, RNA export mediator, S. cerevisiae, homolog of	603371	OMIM
CCHS	Paired mesoderm homeobox 2B	603851	OMIM
CD133	Prominin 1	604365	OMIM
CDCD2	Sodium channel, voltage-gated, type V, alpha polypeptide	600163	OMIM
CHDFIDD	Cyclin-dependent kinase 13	603309	OMIM
CHTD2	Tak1 (MAP3K7) binding protein 2	605101	OMIM
CHTD7	fms-related tyrosine kinase-4 (vascular endothelial growth factor receptor 3)	136352	OMIM
CLCs	ATP-binding cassette, subfamily B, member 1 (P-glycoprotein-1/multiple drug resistance-1)	171050	OMIM
CMD1A	Lamin A/C	150330	OMIM
CMDR	Gap junction protein, alpha-1, 43kD (connexin 43)	121014	OMIM
CMT2A2B	Mitofusin 2	608507	OMIM
CMT2D	Glycyl-tRNA synthetase 1	600287	OMIM
CMT2P	Leucine-rich repeat- and sterile alpha motif-containing 1	610933	OMIM
CMT2Q	Dehydrogenase E1 and transketolase domains-containing protein 1	614984	OMIM
CMT2T	Membrane metallo-endopeptidase (common acute lymphocytic leukemia antigen)	120520	OMIM
CMTDIG	Neurofilament, light polypeptide	162280	OMIM
CMTRIA	Ganglioside-induced differentiation-associated protein 1	606598	OMIM
COLED	Ectonucleotide pyrophosphatase/phosphodiesterase 1 (Ly-41 antigen, mouse, homolog of)	173335	OMIM
CORD12	Prominin 1	604365	OMIM
CORD3	ATP-binding transporter, retina-specific	601691	OMIM
DDD4	Protein O-glucosyltransferase 1	615618	OMIM
DESMD	APC regulator of WNT signaling pathway	611731	OMIM
DMRV	Sequestosome 1	601530	OMIM
EKVP3	Gap junction protein, alpha-1, 43kD (connexin 43)	121014	OMIM
FTDALS6	Valosin-containing protein	601023	OMIM
HDLCQTL13	ATP-binding cassette 1	600046	OMIM
HGPS	Lamin A/C	150330	OMIM
HLHS2	NK2 homeobox-5 gene	600584	OMIM
HSF	Interleukin-6 (interferon, beta-2)	147620	OMIM
IBD13	ATP-binding cassette, subfamily B, member 1 (P-glycoprotein-1/multiple drug resistance-1)	171050	OMIM
ICP3	ATP-binding cassette, subfamily B, member 4 (P-glycoprotein-3/multiple drug resistance-3)	171060	OMIM
ISQMR	Elongation of very long chain fatty acids 4	605512	OMIM
LCCS1	Gle1, RNA export mediator, S. cerevisiae, homolog of	603371	OMIM
LGMDR21	Protein O-glucosyltransferase 1	615618	OMIM
MCDR2	Prominin 1	604365	OMIM
MGCA8	HTRA serine peptidase 2	606441	OMIM
MVCD5	Paraoxonase-1	168820	OMIM
NADGP	Sequestosome 1	601530	OMIM
NMOAS	DEAH-box helicase 16	603405	OMIM
ODOD	Gap junction protein, alpha-1, 43kD (connexin 43)	121014	OMIM
PCA1	Ectonucleotide pyrophosphatase/phosphodiesterase 1 (Ly-41 antigen, mouse, homolog of)	173335	OMIM
PDB5	Tumor necrosis factor receptor superfamily, member 11B (osteoprotegerin)	602643	OMIM
PKD4	Fibrocystin	606702	OMIM
PKD6	DNAJ/HSP40 homolog, subfamily B, member 11	611341	OMIM
PPNAD2	Phosphodiesterase 11A	604961	OMIM
PRP8	ATP-binding transporter, retina-specific	601691	OMIM
RP19	ATP-binding transporter, retina-specific	601691	OMIM
SCA34	Elongation of very long chain fatty acids 4	605512	OMIM
SCA43	Membrane metallo-endopeptidase (common acute lymphocytic leukemia antigen)	120520	OMIM
SMAJI	Glycyl-tRNA synthetase 1	600287	OMIM
SSS1	Sodium channel, voltage-gated, type V, alpha polypeptide	600163	OMIM
TACHD	GATA-binding protein-4	600576	OMIM
TFQTL2	Transferring serum level quantitative trait locus 2	614193	OMIM
YRS	Tyrosyl-tRNA synthetase 1	603623	OMIM
YVS	FIG4 phosphoinositide 5-phosphatase	609390	OMIM
CMD1E	Sodium channel, voltage-gated, type V, alpha polypeptide	600163	OMIM
CMH6	Protein kinase, AMP-activated, noncatalytic, gamma-2	602743	OMIM
SDTY3	Gap junction protein, alpha-1, 43kD (connexin 43)	121014	OMIM
STGD3	Elongation of very long chain fatty acids 4	605512	OMIM
STGD4	Prominin 1	604365	OMIM
TGD	ATP-binding cassette 1	600046	OMIM
TOF	GATA-binding protein-4	600576	OMIM
VSD3	NK2 homeobox-5 gene	600584	OMIM
YTS	Tyrosyl-tRNA synthetase 1	603623	OMIM
