# Supplementary material for: Exploring the Mechanism of Fufang Danshen Tablet against Atherosclerosis by Network Pharmacology and Experimental Validation
Source: Pharmaceuticals (Basel). 2024 May 16;17(5):643. doi: 10.3390/ph17050643 (PMC11124970; doi:10.3390/ph17050643)
Supplement: Supplementary file 1 [file pharmaceuticals-17-00643-s001.zip › Table S7.xlsx]

## Sheet: Sheet1
Table S7 GO enrichment of intersecting targets
Category	ID	Description	Count	%	PValue	Genes	List Total	Pop Hits	Pop Total	Fold Enrichment	Bonferroni	Benjamini	FDR
BP	GO:0001666	response to hypoxia	14	22.2222	1.7673e-14	TGFB1, ACE, VCAM1, MMP2, PSEN2, PLAT, TNF, VEGFA, F7, ADAM17, NPPA, CYP1A1, HMOX1, PPARA	63	183	19333	23.4766	3.14392e-11	3.14756e-11	2.84712e-11
BP	GO:0032496	response to lipopolysaccharide	12	19.0476	2.71412e-12	SELP, EDN1, ADAM17, ACE, VCAM1, NOS3, CYP1A2, CYP1A1, REN, PTGS2, SELE, SNCA	63	158	19333	23.3068	4.83392e-09	2.25772e-09	2.04221e-09
BP	GO:0007568	aging	12	19.0476	2.68874e-11	TGFB1, ACE, VCAM1, MME, MMP2, STAT3, CYP1A1, MAPK1, HMGCR, PTGS2, SOD1, SNCA	63	195	19333	18.8845	4.78864e-08	1.13117e-08	1.0232e-08
BP	GO:0042759	long-chain fatty acid biosynthetic process	7	11.1111	3.17567e-11	CYP2C9, CYP2D6, ALOX5, ALOX15, CYP1A2, CYP1A1, CYP3A4	63	20	19333	107.406	5.65587e-08	1.13117e-08	1.0232e-08
BP	GO:0030335	positive regulation of cell migration	13	20.6349	3.86002e-11	EDN1, TGFB1, FLT4, MMP2, STAT3, F3, MMP9, EGFR, VEGFA, IL4, F7, ADAM17, MAPK1	63	264	19333	15.1112	6.8747e-08	1.14578e-08	1.03642e-08
BP	GO:0048661	positive regulation of smooth muscle cell proliferation	9	14.2857	5.65988e-11	EDN1, TGFB1, MMP2, ITGB3, HMOX1, HMGCR, PTGS2, TNF, EGFR	63	70	19333	39.4551	1.00803e-07	1.44004e-08	1.30258e-08
BP	GO:0042493	response to drug	13	20.6349	1.28949e-10	TGFB1, ABCB1, STAT3, ATP1A1, PTGS2, ICAM1, SOD1, ADAM17, CYP1A1, HMOX1, PPARG, TP53, SNCA	63	293	19333	13.6155	2.29657e-07	2.87072e-08	2.5967e-08
BP	GO:0070374	positive regulation of ERK1 and ERK2 cascade	12	19.0476	1.51421e-10	APP, TGFB1, FLT4, ITGB3, ALOX15, ABL1, CCL2, HMGCR, TNF, EGFR, ICAM1, VEGFA	63	229	19333	16.0807	2.6968e-07	2.99645e-08	2.71043e-08
BP	GO:0043065	positive regulation of apoptotic process	13	20.6349	5.40173e-10	APP, TGFB1, ACE, MMP2, PTGS2, TNF, MMP9, SOD1, ABL1, HMOX1, PPARG, TP53, SNCA	63	332	19333	12.0161	9.62047e-07	9.62047e-08	8.70218e-08
BP	GO:0001934	positive regulation of protein phosphorylation	11	17.4603	1.32988e-09	APP, ADAM17, TGFB1, FLT4, ITGB3, ABL1, F2, TNF, MMP9, EGFR, VEGFA	63	212	19333	15.9227	2.36851e-06	2.12397e-07	1.92124e-07
BP	GO:0016098	monoterpenoid metabolic process	5	7.93651	1.43109e-09	CYP2C9, CYP2D6, CYP1A2, CYP2C19, CYP3A4	63	6	19333	255.728	2.54876e-06	2.12397e-07	1.92124e-07
BP	GO:0045907	positive regulation of vasoconstriction	7	11.1111	1.8259e-09	ACE, ABL1, HMGCR, ADRA2C, PTGS2, EGFR, ICAM1	63	37	19333	58.0571	3.25192e-06	2.50148e-07	2.26271e-07
BP	GO:0009410	response to xenobiotic stimulus	11	17.4603	4.7673e-09	ADAM17, ACE, ABCB1, MMP2, ABL1, HMOX1, ATP1A1, PTGS2, TNF, SOD1, SNCA	63	242	19333	13.9488	8.49052e-06	6.06468e-07	5.4858e-07
BP	GO:0017144	drug metabolic process	6	9.52381	1.45497e-08	CYP2C9, CYP2D6, CYP1A2, CYP1A1, CYP2C19, CYP3A4	63	25	19333	73.6495	2.59127e-05	1.72753e-06	1.56264e-06
BP	GO:0071492	cellular response to UV-A	5	7.93651	3.11079e-08	MME, MMP1, MMP2, MMP3, MMP9	63	11	19333	139.488	5.54017e-05	3.4627e-06	3.13218e-06
BP	GO:0050729	positive regulation of inflammatory response	8	12.6984	6.44113e-08	APP, ACE, AGTR1, TNF, PLA2G7, EGFR, IL2, SNCA	63	111	19333	22.117	0.00011471	6.74803e-06	6.10392e-06
BP	GO:0043627	response to estrogen	7	11.1111	8.69532e-08	F7, MME, MMP2, MAPK1, HMOX1, PPARG, ESR1	63	69	19333	31.132	0.000154852	8.60354e-06	7.78231e-06
BP	GO:0071276	cellular response to cadmium ion	6	9.52381	1.97306e-07	CYP1A2, MAPK1, HMOX1, MMP9, EGFR, SOD1	63	41	19333	44.9082	0.000351341	1.84949e-05	1.67295e-05
BP	GO:0045471	response to ethanol	8	12.6984	2.60045e-07	VCAM1, STAT3, HMGCR, PPARA, TNF, IL2, ICAM1, SOD1	63	136	19333	18.0514	0.000463033	2.24253e-05	2.02847e-05
BP	GO:0008203	cholesterol metabolic process	7	11.1111	2.64419e-07	IL4, CYP2C9, APP, LIPC, CYP2D6, CYP1A2, CYP3A4	63	83	19333	25.8809	0.00047082	2.24253e-05	2.02847e-05
BP	GO:0019229	regulation of vasoconstriction	5	7.93651	4.46954e-07	EDN1, ACE, AGTR1, ECE1, ADRA2C	63	20	19333	76.7183	0.000795709	3.54471e-05	3.20636e-05
BP	GO:0033138	positive regulation of peptidyl-serine phosphorylation	7	11.1111	4.57767e-07	APP, TGFB1, PTGS2, TNF, EGFR, SNCA, VEGFA	63	91	19333	23.6056	0.000814951	3.54471e-05	3.20636e-05
BP	GO:0045429	positive regulation of nitric oxide biosynthetic process	6	9.52381	4.92281e-07	APP, EDN1, PTGS2, ESR1, TNF, ICAM1	63	49	19333	37.5763	0.000876368	3.65313e-05	3.30444e-05
BP	GO:0046483	heterocycle metabolic process	4	6.34921	6.23859e-07	CYP2D6, CYP1A2, CYP2C19, CYP3A4	63	6	19333	204.582	0.00111048	4.27344e-05	3.86553e-05
BP	GO:0042737	drug catabolic process	4	6.34921	6.23859e-07	CYP2C9, CYP2D6, CYP1A2, CYP3A4	63	6	19333	204.582	0.00111048	4.27344e-05	3.86553e-05
BP	GO:1902895	positive regulation of pri-miRNA transcription from RNA polymerase II promoter	6	9.52381	6.66019e-07	TGFB1, STAT3, PPARG, TNF, TP53, EGFR	63	52	19333	35.4084	0.00118548	4.39326e-05	3.97391e-05
BP	GO:0010628	positive regulation of gene expression	12	19.0476	7.7463e-07	IL4, APP, TGFB1, NOS3, ITGB3, STAT3, MAPK1, PPARG, TNF, TP53, F3, VEGFA	63	525	19333	7.01424	0.00137867	4.9272e-05	4.45689e-05
BP	GO:0042178	xenobiotic catabolic process	5	7.93651	8.11016e-07	CYP2C9, CYP2D6, CYP1A2, CYP2C19, CYP3A4	63	23	19333	66.7115	0.00144338	4.98076e-05	4.50533e-05
BP	GO:0019233	sensory perception of pain	6	9.52381	8.84932e-07	EDN1, ACE, MME, MAPK1, CCL2, PTGS2	63	55	19333	33.4771	0.00157482	5.16959e-05	4.67615e-05
BP	GO:0006805	xenobiotic metabolic process	7	11.1111	8.99817e-07	CYP2C9, ABCB1, CYP2D6, CYP1A2, CYP1A1, CYP2C19, CYP3A4	63	102	19333	21.0599	0.00160129	5.16959e-05	4.67615e-05
BP	GO:1902894	negative regulation of pri-miRNA transcription from RNA polymerase II promoter	5	7.93651	9.70885e-07	APP, TGFB1, PPARG, PPARA, ESR1	63	24	19333	63.9319	0.00172765	5.23984e-05	4.73969e-05
BP	GO:0042738	exogenous drug catabolic process	5	7.93651	9.70885e-07	CYP2C9, CYP2D6, CYP1A2, CYP2C19, CYP3A4	63	24	19333	63.9319	0.00172765	5.23984e-05	4.73969e-05
BP	GO:0035902	response to immobilization stress	5	7.93651	1.35942e-06	TGFB1, CYP1A2, CYP1A1, REN, PPARG	63	26	19333	59.014	0.0024182	7.12097e-05	6.44126e-05
BP	GO:0008210	estrogen metabolic process	5	7.93651	2.82702e-06	CYP2C9, CYP2D6, CYP1A2, CYP1A1, CYP3A4	63	31	19333	49.4956	0.00502228	0.000143855	0.000130124
BP	GO:0007159	leukocyte cell-cell adhesion	5	7.93651	3.22314e-06	SELP, VCAM1, ITGAL, SELE, ICAM1	63	32	19333	47.9489	0.00572397	0.000159456	0.000144235
BP	GO:0051897	positive regulation of protein kinase B signaling	7	11.1111	3.55446e-06	F7, APP, TGFB1, TNF, F3, EGFR, VEGFA	63	129	19333	16.652	0.00631051	0.000171094	0.000154763
BP	GO:0097267	omega-hydroxylase P450 pathway	4	6.34921	3.70902e-06	CYP2C9, CYP1A2, CYP1A1, CYP2C19	63	10	19333	122.749	0.006584	0.000173836	0.000157243
BP	GO:1903799	negative regulation of production of miRNAs involved in gene silencing by miRNA	4	6.34921	5.08823e-06	TGFB1, ESR1, TNF, TP53	63	11	19333	111.59	0.00902123	0.000232363	0.000210183
BP	GO:0043406	positive regulation of MAP kinase activity	6	9.52381	5.75109e-06	APP, EDN1, TGFB1, TNF, EGFR, VEGFA	63	80	19333	23.0155	0.0101904	0.000256067	0.000231625
BP	GO:0006954	inflammatory response	10	15.873	6.32902e-06	SELP, TGFB1, ALOX15, STAT3, AGTR1, CCL2, ITGAL, PTGS2, SELE, TNF	63	413	19333	7.43034	0.0112087	0.000269034	0.000243354
BP	GO:0071456	cellular response to hypoxia	7	11.1111	6.44513e-06	EDN1, HMOX1, PPARG, PTGS2, TP53, ICAM1, VEGFA	63	143	19333	15.0218	0.0114132	0.000269034	0.000243354
BP	GO:0016485	protein processing	6	9.52381	6.49549e-06	F7, ADAM17, MME, PSEN2, ECE1, F3	63	82	19333	22.4541	0.0115018	0.000269034	0.000243354
BP	GO:0006508	proteolysis	10	15.873	6.97305e-06	ADAM17, ACE, MME, MMP1, MMP2, MMP3, REN, PLAT, F2, MMP9	63	418	19333	7.34146	0.0123422	0.00028225	0.000255309
BP	GO:0031663	lipopolysaccharide-mediated signaling pathway	5	7.93651	7.24948e-06	TGFB1, NOS3, MAPK1, CCL2, TNF	63	39	19333	39.3427	0.0128284	0.000283496	0.000256436
BP	GO:0010629	negative regulation of gene expression	9	14.2857	7.3222e-06	APP, EDN1, TGFB1, ACE, STAT3, PPARG, ESR1, TNF, VEGFA	63	316	19333	8.74005	0.0129562	0.000283496	0.000256436
BP	GO:0035094	response to nicotine	5	7.93651	8.03568e-06	EDN1, VCAM1, MMP2, MAPK1, HMOX1	63	40	19333	38.3591	0.0142097	0.000304501	0.000275436
BP	GO:0071260	cellular response to mechanical stimulus	6	9.52381	8.68888e-06	TGFB1, ITGB3, NPPA, ATP1A1, PTGS2, EGFR	63	87	19333	21.1637	0.0153558	0.000319101	0.000288642
BP	GO:0050435	beta-amyloid metabolic process	4	6.34921	8.77931e-06	ACE, MME, PSEN2, REN	63	13	19333	94.4225	0.0155144	0.000319101	0.000288642
BP	GO:0007566	embryo implantation	5	7.93651	9.79462e-06	MMP2, ITGB3, PTGS2, MMP9, SOD1	63	42	19333	36.5325	0.017293	0.000348884	0.000315583
BP	GO:0043410	positive regulation of MAPK cascade	7	11.1111	1.2262e-05	APP, FLT4, ADRB2, ADRA2C, TNF, SOD1, VEGFA	63	160	19333	13.4257	0.021602	0.000428208	0.000387335
BP	GO:0050731	positive regulation of peptidyl-tyrosine phosphorylation	6	9.52381	1.336e-05	TGFB1, ITGB3, ABL1, TP53, ICAM1, VEGFA	63	95	19333	19.3815	0.0235134	0.000457578	0.000413902
BP	GO:0070989	oxidative demethylation	4	6.34921	1.39033e-05	CYP2C9, CYP2D6, CYP1A2, CYP3A4	63	15	19333	81.8328	0.0244579	0.000467203	0.000422607
BP	GO:1904646	cellular response to beta-amyloid	5	7.93651	1.54221e-05	APP, VCAM1, ADRB2, TNF, ICAM1	63	47	19333	32.6461	0.0270932	0.000508644	0.000460093
BP	GO:0045944	positive regulation of transcription from RNA polymerase II promoter	15	23.8095	2.24222e-05	APP, EDN1, TGFB1, STAT3, ADRB2, ESR1, TNF, EGFR, IL2, VEGFA, IL4, ABL1, PPARG, PPARA, TP53	63	1210	19333	3.80421	0.0391476	0.000722681	0.0006537
BP	GO:0050727	regulation of inflammatory response	6	9.52381	2.27449e-05	ALOX5, ALOX15, AGTR1, PTGS2, SELE, ESR1	63	106	19333	17.3702	0.0396996	0.000722681	0.0006537
BP	GO:0007157	heterophilic cell-cell adhesion via plasma membrane cell adhesion molecules	5	7.93651	2.3129e-05	SELP, VCAM1, ITGAL, SELE, ICAM1	63	52	19333	29.507	0.0403564	0.000722681	0.0006537
BP	GO:0008202	steroid metabolic process	5	7.93651	2.49572e-05	CYP2C9, CYP2D6, CYP1A1, CYP2C19, CYP3A4	63	53	19333	28.9503	0.043476	0.000766359	0.000693209
BP	GO:0042572	retinol metabolic process	5	7.93651	2.68893e-05	TTR, CYP2D6, CYP1A2, CYP1A1, CYP3A4	63	54	19333	28.4142	0.0467618	0.000811692	0.000734215
BP	GO:0071407	cellular response to organic cyclic compound	5	7.93651	2.89289e-05	TGFB1, STAT3, CYP1A1, CCL2, TNF	63	55	19333	27.8975	0.0502182	0.00083875	0.00075869
BP	GO:0031334	positive regulation of protein complex assembly	5	7.93651	2.89289e-05	TGFB1, MMP1, MMP3, TNF, VEGFA	63	55	19333	27.8975	0.0502182	0.00083875	0.00075869
BP	GO:0002028	regulation of sodium ion transport	4	6.34921	2.93396e-05	TGFB1, NOS3, ADRB2, ATP1A1	63	19	19333	64.6048	0.0509128	0.00083875	0.00075869
BP	GO:0032355	response to estradiol	6	9.52381	2.96694e-05	F7, TGFB1, STAT3, CYP1A2, PTGS2, ESR1	63	112	19333	16.4396	0.0514702	0.00083875	0.00075869
BP	GO:0010814	substance P catabolic process	3	4.7619	3.02947e-05	ACE, MME, ECE1	63	3	19333	306.873	0.052526	0.000843046	0.000762575
BP	GO:0019373	epoxygenase P450 pathway	4	6.34921	3.44383e-05	CYP2C9, CYP1A2, CYP1A1, CYP2C19	63	20	19333	61.3746	0.0594926	0.000929313	0.000840608
BP	GO:0050901	leukocyte tethering or rolling	4	6.34921	3.44383e-05	SELP, VCAM1, SELE, TNF	63	20	19333	61.3746	0.0594926	0.000929313	0.000840608
BP	GO:0048146	positive regulation of fibroblast proliferation	5	7.93651	3.57295e-05	TGFB1, ITGB3, ABL1, ESR1, EGFR	63	58	19333	26.4546	0.061653	0.000949766	0.000859109
BP	GO:0032930	positive regulation of superoxide anion generation	4	6.34921	4.00862e-05	APP, TGFB1, EGFR, SOD1	63	21	19333	58.452	0.068906	0.00104991	0.00094969
BP	GO:0043066	negative regulation of apoptotic process	10	15.873	4.55028e-05	IL4, FLT4, ALB, PSEN2, TP53, MMP9, EGFR, IL2, SNCA, VEGFA	63	530	19333	5.79006	0.0778454	0.0011745	0.00106239
BP	GO:0042447	hormone catabolic process	3	4.7619	6.04641e-05	ACE, MME, ECE1	63	4	19333	230.155	0.102094	0.00153838	0.00139154
BP	GO:0007155	cell adhesion	10	15.873	6.49285e-05	SELP, APP, ADAM17, VCAM1, ITGB3, CCL2, ITGAL, SELE, IL2, ICAM1	63	555	19333	5.52924	0.109205	0.00161118	0.00145739
BP	GO:0050728	negative regulation of inflammatory response	6	9.52381	6.51348e-05	IL4, ALOX5, PPARG, PPARA, IL2, SOD1	63	132	19333	13.9488	0.109533	0.00161118	0.00145739
BP	GO:0010595	positive regulation of endothelial cell migration	5	7.93651	6.69596e-05	EDN1, FLT4, ITGB3, ABL1, VEGFA	63	68	19333	22.5642	0.112422	0.00163363	0.0014777
BP	GO:0097746	regulation of blood vessel diameter	4	6.34921	9.7171e-05	ACE, NOS3, AGTR1, ADRB2	63	28	19333	43.839	0.158921	0.00233867	0.00211544
BP	GO:0071280	cellular response to copper ion	4	6.34921	0.000108136	APP, CYP1A2, CYP1A1, SNCA	63	29	19333	42.3273	0.175188	0.00256786	0.00232275
BP	GO:0001774	microglial cell activation	4	6.34921	0.000119877	IL4, APP, TNF, SNCA	63	30	19333	40.9164	0.192258	0.00280921	0.00254107
BP	GO:0003100	regulation of systemic arterial blood pressure by endothelin	3	4.7619	0.000150536	EDN1, NOS3, ECE1	63	6	19333	153.437	0.235187	0.00339372	0.00306979
BP	GO:0071677	positive regulation of mononuclear cell migration	3	4.7619	0.000150536	IL4, TGFB1, TNF	63	6	19333	153.437	0.235187	0.00339372	0.00306979
BP	GO:0034440	lipid oxidation	3	4.7619	0.000150536	ALOX5, ALOX15, PLA2G7	63	6	19333	153.437	0.235187	0.00339372	0.00306979
BP	GO:0001525	angiogenesis	7	11.1111	0.00015761	NOS3, FLT4, MMP2, HMOX1, CCL2, PTGS2, VEGFA	63	253	19333	8.49056	0.244765	0.0035088	0.00317387
BP	GO:0007204	positive regulation of cytosolic calcium ion concentration	6	9.52381	0.000161297	APP, EDN1, ABL1, AGTR1, ESR1, IL2	63	160	19333	11.5077	0.249708	0.00354654	0.00320801
BP	GO:0045766	positive regulation of angiogenesis	6	9.52381	0.000180994	NOS3, ITGB3, STAT3, HMOX1, F3, VEGFA	63	164	19333	11.2271	0.275577	0.00392187	0.00354752
BP	GO:0007596	blood coagulation	5	7.93651	0.000182771	F7, ITGB3, PLAT, F2, F3	63	88	19333	17.436	0.277866	0.00392187	0.00354752
BP	GO:0030198	extracellular matrix organization	6	9.52381	0.000186194	APP, MMP1, MMP2, MMP3, TNF, MMP9	63	165	19333	11.159	0.282256	0.00394776	0.00357093
BP	GO:0090050	positive regulation of cell migration involved in sprouting angiogenesis	4	6.34921	0.000191055	ABL1, HMOX1, PTGS2, VEGFA	63	35	19333	35.0712	0.288444	0.00395661	0.00357894
BP	GO:0045930	negative regulation of mitotic cell cycle	4	6.34921	0.000191055	TGFB1, ABL1, TNF, EGFR	63	35	19333	35.0712	0.288444	0.00395661	0.00357894
BP	GO:0030324	lung development	5	7.93651	0.000207984	MME, NOS3, CYP1A2, EGFR, VEGFA	63	91	19333	16.8612	0.309582	0.00425648	0.00385019
BP	GO:0010815	bradykinin catabolic process	3	4.7619	0.000210314	ACE, MME, ECE1	63	7	19333	131.517	0.312442	0.00425648	0.00385019
BP	GO:0019722	calcium-mediated signaling	5	7.93651	0.000216918	APP, EDN1, AGTR1, SELE, TNF	63	92	19333	16.6779	0.320483	0.0043408	0.00392646
BP	GO:0000122	negative regulation of transcription from RNA polymerase II promoter	12	19.0476	0.000238019	IL4, APP, EDN1, TGFB1, STAT3, PPARG, PPARA, ESR1, TNF, TP53, SNCA, VEGFA	63	973	19333	3.78466	0.345552	0.00471013	0.00426054
BP	GO:0034614	cellular response to reactive oxygen species	4	6.34921	0.000244574	MMP2, MAPK1, MMP9, EGFR	63	38	19333	32.3024	0.353149	0.00473463	0.0042827
BP	GO:0071549	cellular response to dexamethasone stimulus	4	6.34921	0.000244574	TGFB1, PLAT, EGFR, ICAM1	63	38	19333	32.3024	0.353149	0.00473463	0.0042827
BP	GO:0033627	cell adhesion mediated by integrin	4	6.34921	0.000285133	ADAM17, ITGB3, ITGAL, ICAM1	63	40	19333	30.6873	0.398239	0.00546045	0.00493924
BP	GO:0042311	vasodilation	4	6.34921	0.000306942	NOS3, NPPA, TNF, EGFR	63	41	19333	29.9388	0.421171	0.00575436	0.00520509
BP	GO:0030574	collagen catabolic process	4	6.34921	0.000306942	MMP1, MMP2, MMP3, MMP9	63	41	19333	29.9388	0.421171	0.00575436	0.00520509
BP	GO:0097421	liver regeneration	4	6.34921	0.0003298	TGFB1, HMOX1, TNF, EGFR	63	42	19333	29.226	0.444268	0.00611847	0.00553445
BP	GO:0042060	wound healing	5	7.93651	0.000334331	TGFB1, ITGB3, ALOX15, PPARA, EGFR	63	103	19333	14.8967	0.448736	0.00613858	0.00555264
BP	GO:0008284	positive regulation of cell proliferation	9	14.2857	0.00037018	IL4, EDN1, ADAM17, TGFB1, FLT4, F2, EGFR, IL2, VEGFA	63	553	19333	4.99432	0.482845	0.00672746	0.00608531
BP	GO:0001541	ovarian follicle development	4	6.34921	0.000378744	MMP2, ICAM1, SOD1, VEGFA	63	44	19333	27.8975	0.490676	0.00681357	0.0061632
BP	GO:0032722	positive regulation of chemokine production	4	6.34921	0.000404873	APP, ADAM17, HMOX1, TNF	63	45	19333	27.2776	0.513843	0.00721078	0.0065225
BP	GO:0022617	extracellular matrix disassembly	4	6.34921	0.000432133	MMP1, MMP2, MMP3, MMP9	63	46	19333	26.6846	0.536892	0.00762008	0.00689273
BP	GO:0002003	angiotensin maturation	3	4.7619	0.000447885	ACE, MME, REN	63	10	19333	92.0619	0.54971	0.00767004	0.00693792
BP	GO:0050665	hydrogen peroxide biosynthetic process	3	4.7619	0.000447885	CYP1A2, CYP1A1, SOD1	63	10	19333	92.0619	0.54971	0.00767004	0.00693792
BP	GO:0010888	negative regulation of lipid storage	3	4.7619	0.000447885	ITGB3, PPARG, TNF	63	10	19333	92.0619	0.54971	0.00767004	0.00693792
BP	GO:0045893	positive regulation of transcription, DNA-templated	10	15.873	0.000472768	IL4, TGFB1, STAT3, MAPK1, PPARG, PPARA, ESR1, TNF, TP53, EGFR	63	724	19333	4.23858	0.569237	0.00801904	0.0072536
BP	GO:0007173	epidermal growth factor receptor signaling pathway	4	6.34921	0.000520905	ADAM17, TGFB1, ABL1, EGFR	63	49	19333	25.0509	0.604646	0.00875218	0.00791677
BP	GO:0070723	response to cholesterol	3	4.7619	0.000546285	F7, TGFB1, HMGCR	63	11	19333	83.6926	0.622128	0.00909283	0.0082249
BP	GO:0043536	positive regulation of blood vessel endothelial cell migration	4	6.34921	0.000552892	ADAM17, TGFB1, NOS3, VEGFA	63	50	19333	24.5498	0.626551	0.0091176	0.00824731
BP	GO:0051091	positive regulation of sequence-specific DNA binding transcription factor activity	5	7.93651	0.00057796	APP, EDN1, PPARG, ESR1, TNF	63	119	19333	12.8938	0.642866	0.00944355	0.00854215
BP	GO:0006979	response to oxidative stress	5	7.93651	0.000615386	APP, ABL1, HMOX1, PTGS2, TP53	63	121	19333	12.6807	0.665909	0.0098739	0.00893142
BP	GO:0001822	kidney development	5	7.93651	0.000615386	ACE, MME, AGTR1, REN, VEGFA	63	121	19333	12.6807	0.665909	0.0098739	0.00893142
BP	GO:0050927	positive regulation of positive chemotaxis	3	4.7619	0.000654188	F7, F3, VEGFA	63	12	19333	76.7183	0.68823	0.0103107	0.00932652
BP	GO:1903800	positive regulation of production of miRNAs involved in gene silencing by miRNA	3	4.7619	0.000654188	TGFB1, TP53, EGFR	63	12	19333	76.7183	0.68823	0.0103107	0.00932652
BP	GO:0007507	heart development	6	9.52381	0.000682317	EDN1, TGFB1, MMP2, ECE1, PPARG, PPARA	63	219	19333	8.40748	0.703474	0.0106597	0.00964222
BP	GO:1904707	positive regulation of vascular smooth muscle cell proliferation	4	6.34921	0.000771328	EDN1, MMP2, TNF, MMP9	63	56	19333	21.9195	0.746975	0.0118457	0.010715
BP	GO:0010745	negative regulation of macrophage derived foam cell differentiation	3	4.7619	0.000771535	ITGB3, PPARG, PPARA	63	13	19333	70.8168	0.747068	0.0118457	0.010715
BP	GO:0014823	response to activity	4	6.34921	0.000854687	EDN1, MMP2, ITGB3, TNF	63	58	19333	21.1637	0.78191	0.0130102	0.0117684
BP	GO:0051926	negative regulation of calcium ion transport	3	4.7619	0.000898266	NOS3, PTGS2, ICAM1	63	14	19333	65.7585	0.798211	0.0135577	0.0122636
BP	GO:1904645	response to beta-amyloid	3	4.7619	0.00103432	MMP2, MMP3, MMP9	63	15	19333	61.3746	0.841671	0.0153511	0.0138858
BP	GO:0002523	leukocyte migration involved in inflammatory response	3	4.7619	0.00103432	ALOX5, SELE, TNF	63	15	19333	61.3746	0.841671	0.0153511	0.0138858
BP	GO:0043525	positive regulation of neuron apoptotic process	4	6.34921	0.00108751	APP, ABL1, TNF, TP53	63	63	19333	19.484	0.855996	0.0160071	0.0144792
BP	GO:1901215	negative regulation of neuron death	4	6.34921	0.0011384	APP, STAT3, PPARA, SNCA	63	64	19333	19.1796	0.868487	0.0166188	0.0150325
BP	GO:0002687	positive regulation of leukocyte migration	3	4.7619	0.00117964	SELP, SELE, VEGFA	63	16	19333	57.5387	0.877811	0.0168076	0.0152032
BP	GO:2001171	positive regulation of ATP biosynthetic process	3	4.7619	0.00117964	IL4, STAT3, PPARA	63	16	19333	57.5387	0.877811	0.0168076	0.0152032
BP	GO:0034374	low-density lipoprotein particle remodeling	3	4.7619	0.00117964	LIPC, AGTR1, PLA2G7	63	16	19333	57.5387	0.877811	0.0168076	0.0152032
BP	GO:0071466	cellular response to xenobiotic stimulus	4	6.34921	0.00119077	EDN1, ITGB3, REN, TP53	63	65	19333	18.8845	0.880212	0.0168315	0.0152249
BP	GO:0071356	cellular response to tumor necrosis factor	5	7.93651	0.00123961	EDN1, VCAM1, MAPK1, CCL2, ICAM1	63	146	19333	10.5093	0.890202	0.017318	0.015665
BP	GO:0007611	learning or memory	4	6.34921	0.00124464	APP, MME, MAPK1, EGFR	63	66	19333	18.5984	0.891183	0.017318	0.015665
BP	GO:0035690	cellular response to drug	4	6.34921	0.00130002	EDN1, REN, TP53, EGFR	63	67	19333	18.3208	0.901416	0.0179484	0.0162352
BP	GO:0048143	astrocyte activation	3	4.7619	0.00133417	APP, TNF, EGFR	63	17	19333	54.1541	0.907241	0.0182781	0.0165335
BP	GO:0043154	negative regulation of cysteine-type endopeptidase activity involved in apoptotic process	4	6.34921	0.00141539	PTGS2, TNF, SNCA, VEGFA	63	69	19333	17.7897	0.919749	0.0192428	0.0174061
BP	GO:1901224	positive regulation of NIK/NF-kappaB signaling	4	6.34921	0.00147541	APP, EDN1, TNF, EGFR	63	70	19333	17.5356	0.927896	0.0199068	0.0180067
BP	GO:0050679	positive regulation of epithelial cell proliferation	4	6.34921	0.00160018	TGFB1, SCN5A, EGFR, VEGFA	63	72	19333	17.0485	0.942283	0.021428	0.0193827
BP	GO:2000406	positive regulation of T cell migration	3	4.7619	0.00167061	APP, ITGB3, ABL1	63	19	19333	48.4536	0.949098	0.0222042	0.0200848
BP	GO:0051092	positive regulation of NF-kappaB transcription factor activity	5	7.93651	0.00177564	APP, TGFB1, STAT3, TNF, ICAM1	63	161	19333	9.53022	0.957795	0.0234253	0.0211893
BP	GO:0001938	positive regulation of endothelial cell proliferation	4	6.34921	0.00194048	FLT4, ITGB3, F3, VEGFA	63	77	19333	15.9415	0.96855	0.0254118	0.0229862
BP	GO:0006082	organic acid metabolic process	3	4.7619	0.00204318	CYP2C9, CYP2D6, CYP2C19	63	21	19333	43.839	0.973817	0.0265614	0.024026
BP	GO:0032729	positive regulation of interferon-gamma production	4	6.34921	0.00208826	APP, ABL1, TNF, IL2	63	79	19333	15.5379	0.97584	0.0269506	0.0243781
BP	GO:1903589	positive regulation of blood vessel endothelial cell proliferation involved in sprouting angiogenesis	3	4.7619	0.00224287	AGTR1, HMOX1, VEGFA	63	22	19333	41.8463	0.981667	0.0287378	0.0259947
BP	GO:0006919	activation of cysteine-type endopeptidase activity involved in apoptotic process	4	6.34921	0.00232274	PPARG, TNF, F3, SNCA	63	82	19333	14.9694	0.984103	0.0295486	0.0267281
BP	GO:0014068	positive regulation of phosphatidylinositol 3-kinase signaling	4	6.34921	0.00240438	SELP, F2, TNF, VEGFA	63	83	19333	14.7891	0.986259	0.0303702	0.0274713
BP	GO:0051247	positive regulation of protein metabolic process	3	4.7619	0.00266876	APP, TGFB1, AGTR1	63	24	19333	38.3591	0.991429	0.0332382	0.0300656
BP	GO:0045861	negative regulation of proteolysis	3	4.7619	0.00266876	PLAT, F2, TP53	63	24	19333	38.3591	0.991429	0.0332382	0.0300656
BP	GO:0007569	cell aging	3	4.7619	0.00289486	TP53, ICAM1, SOD1	63	25	19333	36.8248	0.994277	0.0355568	0.0321628
BP	GO:0051262	protein tetramerization	3	4.7619	0.00289486	APP, TP53, SNCA	63	25	19333	36.8248	0.994277	0.0355568	0.0321628
BP	GO:0007166	cell surface receptor signaling pathway	6	9.52381	0.00293622	EDN1, MAPK1, CCL2, ADRB2, F2, EGFR	63	305	19333	6.03685	0.994684	0.0358178	0.032399
BP	GO:0071347	cellular response to interleukin-1	4	6.34921	0.0030258	EDN1, MMP2, CCL2, ICAM1	63	90	19333	13.6388	0.99547	0.0366596	0.0331603
BP	GO:0040014	regulation of multicellular organism growth	3	4.7619	0.00312964	APP, STAT3, SOD1	63	26	19333	35.4084	0.996237	0.0376614	0.0340665
BP	GO:0030307	positive regulation of cell growth	4	6.34921	0.00321979	ADAM17, F2, EGFR, IL2	63	92	19333	13.3423	0.996797	0.0384862	0.0348126
BP	GO:0098609	cell-cell adhesion	5	7.93651	0.00329449	VCAM1, ABL1, ITGAL, EGFR, ICAM1	63	191	19333	8.03333	0.997197	0.0391166	0.0353828
BP	GO:0006631	fatty acid metabolic process	4	6.34921	0.0035248	CYP1A1, PPARG, PPARA, SNCA	63	95	19333	12.921	0.998143	0.041574	0.0376057
BP	GO:1902042	negative regulation of extrinsic apoptotic signaling pathway via death domain receptors	3	4.7619	0.00362504	NOS3, HMOX1, ICAM1	63	28	19333	32.8793	0.998448	0.0422582	0.0382246
BP	GO:0007565	female pregnancy	4	6.34921	0.00363027	TGFB1, ACE, NPPA, ADRA2C	63	96	19333	12.7864	0.998462	0.0422582	0.0382246
BP	GO:0071346	cellular response to interferon-gamma	4	6.34921	0.00395818	EDN1, CCL2, TNF, ICAM1	63	99	19333	12.3989	0.999144	0.0457761	0.0414067
BP	GO:0030512	negative regulation of transforming growth factor beta receptor signaling pathway	4	6.34921	0.00407136	ADAM17, PPARG, PPARA, TP53	63	100	19333	12.2749	0.999301	0.0467813	0.0423159
BP	GO:0010800	positive regulation of peptidyl-threonine phosphorylation	3	4.7619	0.00415453	APP, TGFB1, MAPK1	63	30	19333	30.6873	0.999398	0.0471288	0.0426302
BP	GO:0010575	positive regulation of vascular endothelial growth factor production	3	4.7619	0.00415453	TGFB1, FLT4, PTGS2	63	30	19333	30.6873	0.999398	0.0471288	0.0426302
BP	GO:0046718	viral entry into host cell	4	6.34921	0.0043036	ITGB3, AGTR1, EGFR, ICAM1	63	102	19333	12.0342	0.999539	0.0485109	0.0438804
BP	GO:0051281	positive regulation of release of sequestered calcium ion into cytosol	3	4.7619	0.00443192	ABL1, F2, SNCA	63	31	19333	29.6974	0.999633	0.0493328	0.0446239
BP	GO:0042327	positive regulation of phosphorylation	3	4.7619	0.00443192	APP, EGFR, VEGFA	63	31	19333	29.6974	0.999633	0.0493328	0.0446239
BP	GO:0003180	aortic valve morphogenesis	3	4.7619	0.00471766	TGFB1, NOS3, NPPA	63	32	19333	28.7693	0.99978	0.0521873	0.0472059
BP	GO:0046677	response to antibiotic	3	4.7619	0.0050117	CYP1A1, TP53, SOD1	63	33	19333	27.8975	0.99987	0.0547598	0.0495328
BP	GO:0051968	positive regulation of synaptic transmission, glutamatergic	3	4.7619	0.0050117	CCL2, PTGS2, EGFR	63	33	19333	27.8975	0.99987	0.0547598	0.0495328
BP	GO:0048008	platelet-derived growth factor receptor signaling pathway	3	4.7619	0.00531399	ITGB3, ABL1, PLAT	63	34	19333	27.077	0.999924	0.0573589	0.0518839
BP	GO:0035924	cellular response to vascular endothelial growth factor stimulus	3	4.7619	0.00531399	VCAM1, FLT4, VEGFA	63	34	19333	27.077	0.999924	0.0573589	0.0518839
BP	GO:0019369	arachidonic acid metabolic process	3	4.7619	0.00562447	CYP2D6, ALOX5, ALOX15	63	35	19333	26.3034	0.999957	0.0599832	0.0542576
BP	GO:2000379	positive regulation of reactive oxygen species metabolic process	3	4.7619	0.00562447	AGTR1, F2, TP53	63	35	19333	26.3034	0.999957	0.0599832	0.0542576
BP	GO:0048469	cell maturation	3	4.7619	0.00594309	REN, PPARG, VEGFA	63	36	19333	25.5728	0.999975	0.0622626	0.0563195
BP	GO:2000352	negative regulation of endothelial cell apoptotic process	3	4.7619	0.00594309	IL4, ABL1, ICAM1	63	36	19333	25.5728	0.999975	0.0622626	0.0563195
BP	GO:0048662	negative regulation of smooth muscle cell proliferation	3	4.7619	0.00594309	NOS3, HMOX1, PPARG	63	36	19333	25.5728	0.999975	0.0622626	0.0563195
BP	GO:0007219	Notch signaling pathway	4	6.34921	0.00630243	APP, ADAM17, TGFB1, PSEN2	63	117	19333	10.4914	0.999987	0.0655468	0.0592902
BP	GO:0009820	alkaloid metabolic process	2	3.1746	0.00640378	CYP2D6, CYP1A2	63	2	19333	306.873	0.999989	0.0655468	0.0592902
BP	GO:0032943	mononuclear cell proliferation	2	3.1746	0.00640378	TGFB1, ACE	63	2	19333	306.873	0.999989	0.0655468	0.0592902
BP	GO:0014806	smooth muscle hyperplasia	2	3.1746	0.00640378	NOS3, HMOX1	63	2	19333	306.873	0.999989	0.0655468	0.0592902
BP	GO:0001890	placenta development	3	4.7619	0.00694724	MME, PPARG, SOD1	63	39	19333	23.6056	0.999996	0.0707031	0.0639543
BP	GO:0048286	lung alveolus development	3	4.7619	0.00729788	TGFB1, ACE, FLT4	63	40	19333	23.0155	0.999998	0.0730198	0.0660499
BP	GO:0043537	negative regulation of blood vessel endothelial cell migration	3	4.7619	0.00729788	TGFB1, PPARG, TNF	63	40	19333	23.0155	0.999998	0.0730198	0.0660499
BP	GO:0070555	response to interleukin-1	3	4.7619	0.00729788	APP, SELE, SNCA	63	40	19333	23.0155	0.999998	0.0730198	0.0660499
BP	GO:0001975	response to amphetamine	3	4.7619	0.00765639	EDN1, ICAM1, SOD1	63	41	19333	22.4541	0.999999	0.0761789	0.0689075
BP	GO:0071392	cellular response to estradiol stimulus	3	4.7619	0.00802272	MMP2, ESR1, EGFR	63	42	19333	21.9195	0.999999	0.0789493	0.0714135
BP	GO:0030308	negative regulation of cell growth	4	6.34921	0.00806782	TGFB1, NPPA, PPARG, TP53	63	128	19333	9.58978	0.999999	0.0789493	0.0714135
BP	GO:0000165	MAPK cascade	4	6.34921	0.00806782	TGFB1, CCL2, TNF, EGFR	63	128	19333	9.58978	0.999999	0.0789493	0.0714135
BP	GO:0042307	positive regulation of protein import into nucleus	3	4.7619	0.00839682	TGFB1, MAPK1, PTGS2	63	43	19333	21.4097	1	0.0808364	0.0731204
BP	GO:1901216	positive regulation of neuron death	3	4.7619	0.00839682	APP, ABL1, SNCA	63	43	19333	21.4097	1	0.0808364	0.0731204
BP	GO:0030501	positive regulation of bone mineralization	3	4.7619	0.00839682	TGFB1, ALOX5, ADRB2	63	43	19333	21.4097	1	0.0808364	0.0731204
BP	GO:0031100	animal organ regeneration	3	4.7619	0.00916811	F7, ACE, PPARG	63	45	19333	20.4582	1	0.0877871	0.0794076
BP	GO:0061098	positive regulation of protein tyrosine kinase activity	3	4.7619	0.0095652	APP, ACE, EGFR	63	46	19333	20.0135	1	0.0894279	0.0808918
BP	GO:0032787	monocarboxylic acid metabolic process	2	3.1746	0.00959053	CYP2C9, CYP1A2	63	3	19333	204.582	1	0.0894279	0.0808918
BP	GO:0010641	positive regulation of platelet-derived growth factor receptor signaling pathway	2	3.1746	0.00959053	F7, F3	63	3	19333	204.582	1	0.0894279	0.0808918
BP	GO:0009822	alkaloid catabolic process	2	3.1746	0.00959053	CYP2D6, CYP3A4	63	3	19333	204.582	1	0.0894279	0.0808918
BP	GO:1904999	positive regulation of leukocyte adhesion to arterial endothelial cell	2	3.1746	0.00959053	ALOX5, TNF	63	3	19333	204.582	1	0.0894279	0.0808918
BP	GO:2000272	negative regulation of receptor activity	3	4.7619	0.00996985	PPARG, PPARA, TNF	63	47	19333	19.5876	1	0.0924807	0.0836533
BP	GO:0048538	thymus development	3	4.7619	0.010382	ABL1, MAPK1, SOD1	63	48	19333	19.1796	1	0.095805	0.0866602
BP	GO:1900087	positive regulation of G1/S transition of mitotic cell cycle	3	4.7619	0.0116631	ADAM17, CYP1A1, EGFR	63	51	19333	18.0514	1	0.106523	0.0963548
BP	GO:0008630	intrinsic apoptotic signaling pathway in response to DNA damage	3	4.7619	0.0116631	ABL1, HMOX1, TNF	63	51	19333	18.0514	1	0.106523	0.0963548
BP	GO:0043491	protein kinase B signaling	3	4.7619	0.0121048	TGFB1, CCL2, TNF	63	52	19333	17.7042	1	0.109993	0.0994936
BP	GO:0009755	hormone-mediated signaling pathway	3	4.7619	0.0125537	REN, PPARG, PPARA	63	53	19333	17.3702	1	0.111463	0.100823
BP	GO:0042542	response to hydrogen peroxide	3	4.7619	0.0125537	MMP2, HMOX1, SOD1	63	53	19333	17.3702	1	0.111463	0.100823
BP	GO:0097492	sympathetic neuron axon guidance	2	3.1746	0.0127672	EDN1, ECE1	63	4	19333	153.437	1	0.111463	0.100823
BP	GO:0002018	renin-angiotensin regulation of aldosterone production	2	3.1746	0.0127672	AGTR1, REN	63	4	19333	153.437	1	0.111463	0.100823
BP	GO:0060312	regulation of blood vessel remodeling	2	3.1746	0.0127672	TGFB1, FLT4	63	4	19333	153.437	1	0.111463	0.100823
BP	GO:0042482	positive regulation of odontogenesis	2	3.1746	0.0127672	EDN1, TGFB1	63	4	19333	153.437	1	0.111463	0.100823
BP	GO:0045986	negative regulation of smooth muscle contraction	2	3.1746	0.0127672	ADRB2, PTGS2	63	4	19333	153.437	1	0.111463	0.100823
BP	GO:0002291	T cell activation via T cell receptor contact with antigen bound to MHC molecule on antigen presenting cell	2	3.1746	0.0127672	ITGAL, ICAM1	63	4	19333	153.437	1	0.111463	0.100823
BP	GO:0008360	regulation of cell shape	4	6.34921	0.0133037	CCL2, F2, ICAM1, VEGFA	63	154	19333	7.97073	1	0.11558	0.104548
BP	GO:0070371	ERK1 and ERK2 cascade	3	4.7619	0.0134732	EDN1, ABL1, MAPK1	63	55	19333	16.7385	1	0.116484	0.105366
BP	GO:0031667	response to nutrient levels	3	4.7619	0.0139436	ACE, TNF, SOD1	63	56	19333	16.4396	1	0.119969	0.108518
BP	GO:0043524	negative regulation of neuron apoptotic process	4	6.34921	0.0144872	HMOX1, CCL2, SOD1, SNCA	63	159	19333	7.72008	1	0.124047	0.112206
BP	GO:0071230	cellular response to amino acid stimulus	3	4.7619	0.0153971	MMP2, TNF, EGFR	63	59	19333	15.6037	1	0.130175	0.11775
BP	GO:0006778	porphyrin-containing compound metabolic process	2	3.1746	0.0159339	CYP1A2, CYP1A1	63	5	19333	122.749	1	0.130175	0.11775
BP	GO:0031622	positive regulation of fever generation	2	3.1746	0.0159339	PTGS2, TNF	63	5	19333	122.749	1	0.130175	0.11775
BP	GO:0035624	receptor transactivation	2	3.1746	0.0159339	ADAM17, ADRA2C	63	5	19333	122.749	1	0.130175	0.11775
BP	GO:0060137	maternal process involved in parturition	2	3.1746	0.0159339	EDN1, CYP1A1	63	5	19333	122.749	1	0.130175	0.11775
BP	GO:0046222	aflatoxin metabolic process	2	3.1746	0.0159339	CYP1A2, CYP3A4	63	5	19333	122.749	1	0.130175	0.11775
BP	GO:0045923	positive regulation of fatty acid metabolic process	2	3.1746	0.0159339	PPARG, PPARA	63	5	19333	122.749	1	0.130175	0.11775
BP	GO:0022614	membrane to membrane docking	2	3.1746	0.0159339	VCAM1, ICAM1	63	5	19333	122.749	1	0.130175	0.11775
BP	GO:1903845	negative regulation of cellular response to transforming growth factor beta stimulus	2	3.1746	0.0159339	IL4, PPARG	63	5	19333	122.749	1	0.130175	0.11775
BP	GO:1900086	positive regulation of peptidyl-tyrosine autophosphorylation	2	3.1746	0.0159339	ACE, VEGFA	63	5	19333	122.749	1	0.130175	0.11775
BP	GO:0007249	I-kappaB kinase/NF-kappaB signaling	3	4.7619	0.0164008	EDN1, ABL1, TNF	63	61	19333	15.0921	1	0.132579	0.119924
BP	GO:0006959	humoral immune response	3	4.7619	0.0164008	ALOX5, CCL2, TNF	63	61	19333	15.0921	1	0.132579	0.119924
BP	GO:0008285	negative regulation of cell proliferation	6	9.52381	0.0164513	APP, TGFB1, NOS3, STAT3, PTGS2, TP53	63	464	19333	3.96819	1	0.132579	0.119924
BP	GO:0030168	platelet activation	3	4.7619	0.0179574	ITGB3, F2, ADRA2C	63	64	19333	14.3847	1	0.144063	0.130312
BP	GO:0032731	positive regulation of interleukin-1 beta production	3	4.7619	0.0184896	APP, STAT3, TNF	63	65	19333	14.1634	1	0.147009	0.132977
BP	GO:0032757	positive regulation of interleukin-8 production	3	4.7619	0.0184896	STAT3, TNF, F3	63	65	19333	14.1634	1	0.147009	0.132977
BP	GO:0061419	positive regulation of transcription from RNA polymerase II promoter in response to hypoxia	2	3.1746	0.0190906	TP53, VEGFA	63	6	19333	102.291	1	0.147187	0.133138
BP	GO:0010891	negative regulation of sequestering of triglyceride	2	3.1746	0.0190906	PPARG, PPARA	63	6	19333	102.291	1	0.147187	0.133138
BP	GO:1990962	drug transport across blood-brain barrier	2	3.1746	0.0190906	ABCB1, ABCG2	63	6	19333	102.291	1	0.147187	0.133138
BP	GO:0006706	steroid catabolic process	2	3.1746	0.0190906	CYP1A2, CYP3A4	63	6	19333	102.291	1	0.147187	0.133138
BP	GO:0060372	regulation of atrial cardiac muscle cell membrane repolarization	2	3.1746	0.0190906	NPPA, SCN5A	63	6	19333	102.291	1	0.147187	0.133138
BP	GO:1902074	response to salt	2	3.1746	0.0190906	EDN1, TGFB1	63	6	19333	102.291	1	0.147187	0.133138
BP	GO:0003081	regulation of systemic arterial blood pressure by renin-angiotensin	2	3.1746	0.0190906	ACE, AGTR1	63	6	19333	102.291	1	0.147187	0.133138
BP	GO:0071560	cellular response to transforming growth factor beta stimulus	3	4.7619	0.0206846	EDN1, TGFB1, ABL1	63	69	19333	13.3423	1	0.158108	0.143017
BP	GO:0042531	positive regulation of tyrosine phosphorylation of STAT protein	3	4.7619	0.0206846	IL4, TNF, IL2	63	69	19333	13.3423	1	0.158108	0.143017
BP	GO:0009611	response to wounding	3	4.7619	0.0212496	TGFB1, CYP1A1, F2	63	70	19333	13.1517	1	0.160994	0.145627
BP	GO:0010742	macrophage derived foam cell differentiation	2	3.1746	0.0222373	TGFB1, PPARG	63	7	19333	87.678	1	0.160994	0.145627
BP	GO:0009804	coumarin metabolic process	2	3.1746	0.0222373	CYP2D6, CYP1A1	63	7	19333	87.678	1	0.160994	0.145627
BP	GO:1900122	positive regulation of receptor binding	2	3.1746	0.0222373	APP, MMP9	63	7	19333	87.678	1	0.160994	0.145627
BP	GO:0045760	positive regulation of action potential	2	3.1746	0.0222373	SCN5A, TNF	63	7	19333	87.678	1	0.160994	0.145627
BP	GO:1903223	positive regulation of oxidative stress-induced neuron death	2	3.1746	0.0222373	APP, TNF	63	7	19333	87.678	1	0.160994	0.145627
BP	GO:0007435	salivary gland morphogenesis	2	3.1746	0.0222373	TGFB1, EGFR	63	7	19333	87.678	1	0.160994	0.145627
BP	GO:0002933	lipid hydroxylation	2	3.1746	0.0222373	CYP1A1, CYP3A4	63	7	19333	87.678	1	0.160994	0.145627
BP	GO:0009624	response to nematode	2	3.1746	0.0222373	CYP1A1, PTGS2	63	7	19333	87.678	1	0.160994	0.145627
BP	GO:1903053	regulation of extracellular matrix organization	2	3.1746	0.0222373	ITGB3, ABL1	63	7	19333	87.678	1	0.160994	0.145627
BP	GO:0009750	response to fructose	2	3.1746	0.0222373	PTGS2, TNF	63	7	19333	87.678	1	0.160994	0.145627
BP	GO:0046321	positive regulation of fatty acid oxidation	2	3.1746	0.0222373	PPARG, PPARA	63	7	19333	87.678	1	0.160994	0.145627
BP	GO:0071373	cellular response to luteinizing hormone stimulus	2	3.1746	0.0222373	EDN1, PLAT	63	7	19333	87.678	1	0.160994	0.145627
BP	GO:0007623	circadian rhythm	3	4.7619	0.0223987	F7, TNF, EGFR	63	72	19333	12.7864	1	0.161245	0.145854
BP	GO:0006468	protein phosphorylation	6	9.52381	0.022453	APP, EDN1, TGFB1, ABL1, MAPK1, CCL2	63	503	19333	3.66051	1	0.161245	0.145854
BP	GO:0033674	positive regulation of kinase activity	3	4.7619	0.0229827	FLT4, EGFR, IL2	63	73	19333	12.6112	1	0.164387	0.148696
BP	GO:0071222	cellular response to lipopolysaccharide	4	6.34921	0.0240874	ABL1, CCL2, TNF, ICAM1	63	193	19333	6.36006	1	0.170818	0.154513
BP	GO:0051402	neuron apoptotic process	3	4.7619	0.0241696	APP, TP53, SNCA	63	75	19333	12.2749	1	0.170818	0.154513
BP	GO:0002244	hematopoietic progenitor cell differentiation	3	4.7619	0.0241696	TGFB1, FLT4, TP53	63	75	19333	12.2749	1	0.170818	0.154513
BP	GO:0050798	activated T cell proliferation	2	3.1746	0.025374	ABL1, IL2	63	8	19333	76.7183	1	0.171878	0.155472
BP	GO:0060385	axonogenesis involved in innervation	2	3.1746	0.025374	EDN1, ECE1	63	8	19333	76.7183	1	0.171878	0.155472
BP	GO:0009308	amine metabolic process	2	3.1746	0.025374	VCAM1, CYP1A1	63	8	19333	76.7183	1	0.171878	0.155472
BP	GO:0034616	response to laminar fluid shear stress	2	3.1746	0.025374	TGFB1, ACE	63	8	19333	76.7183	1	0.171878	0.155472
BP	GO:0044321	response to leptin	2	3.1746	0.025374	EDN1, STAT3	63	8	19333	76.7183	1	0.171878	0.155472
BP	GO:0061044	negative regulation of vascular wound healing	2	3.1746	0.025374	ALOX5, TNF	63	8	19333	76.7183	1	0.171878	0.155472
BP	GO:0010544	negative regulation of platelet activation	2	3.1746	0.025374	NOS3, F2	63	8	19333	76.7183	1	0.171878	0.155472
BP	GO:1903426	regulation of reactive oxygen species biosynthetic process	2	3.1746	0.025374	ALOX5, SNCA	63	8	19333	76.7183	1	0.171878	0.155472
BP	GO:0060965	negative regulation of gene silencing by miRNA	2	3.1746	0.025374	TGFB1, PPARG	63	8	19333	76.7183	1	0.171878	0.155472
BP	GO:0002674	negative regulation of acute inflammatory response	2	3.1746	0.025374	IL4, PPARG	63	8	19333	76.7183	1	0.171878	0.155472
BP	GO:0007584	response to nutrient	3	4.7619	0.0253812	VCAM1, PPARG, HMGCR	63	77	19333	11.9561	1	0.171878	0.155472
BP	GO:0051122	hepoxilin biosynthetic process	2	3.1746	0.0285009	ALOX5, ALOX15	63	9	19333	68.194	1	0.187307	0.169428
BP	GO:0070168	negative regulation of biomineral tissue development	2	3.1746	0.0285009	TGFB1, NOS3	63	9	19333	68.194	1	0.187307	0.169428
BP	GO:0034121	regulation of toll-like receptor signaling pathway	2	3.1746	0.0285009	APP, ESR1	63	9	19333	68.194	1	0.187307	0.169428
BP	GO:0001542	ovulation from ovarian follicle	2	3.1746	0.0285009	NOS3, MMP2	63	9	19333	68.194	1	0.187307	0.169428
BP	GO:0071875	adrenergic receptor signaling pathway	2	3.1746	0.0285009	ADRB2, ADRA2C	63	9	19333	68.194	1	0.187307	0.169428
BP	GO:2000320	negative regulation of T-helper 17 cell differentiation	2	3.1746	0.0285009	IL4, IL2	63	9	19333	68.194	1	0.187307	0.169428
BP	GO:0045822	negative regulation of heart contraction	2	3.1746	0.0285009	ATP1A1, IL2	63	9	19333	68.194	1	0.187307	0.169428
BP	GO:0007220	Notch receptor processing	2	3.1746	0.0285009	ADAM17, PSEN2	63	9	19333	68.194	1	0.187307	0.169428
BP	GO:0006629	lipid metabolic process	4	6.34921	0.028833	LIPC, ALOX15, PPARG, CYP3A4	63	207	19333	5.92991	1	0.188792	0.170772
BP	GO:0032868	response to insulin	3	4.7619	0.0304675	NPPA, PPARA, ICAM1	63	85	19333	10.8308	1	0.198039	0.179135
BP	GO:0001503	ossification	3	4.7619	0.0304675	ALOX15, MMP9, EGFR	63	85	19333	10.8308	1	0.198039	0.179135
BP	GO:0001701	in utero embryonic development	4	6.34921	0.0313789	EDN1, NOS3, TP53, VEGFA	63	214	19333	5.73594	1	0.19828	0.179354
BP	GO:0007406	negative regulation of neuroblast proliferation	2	3.1746	0.0316179	TGFB1, TP53	63	10	19333	61.3746	1	0.19828	0.179354
BP	GO:0042359	vitamin D metabolic process	2	3.1746	0.0316179	CYP1A1, CYP3A4	63	10	19333	61.3746	1	0.19828	0.179354
BP	GO:0014909	smooth muscle cell migration	2	3.1746	0.0316179	ITGB3, PLAT	63	10	19333	61.3746	1	0.19828	0.179354
BP	GO:0070633	transepithelial transport	2	3.1746	0.0316179	ABCB1, ABCG2	63	10	19333	61.3746	1	0.19828	0.179354
BP	GO:0045899	positive regulation of RNA polymerase II transcriptional preinitiation complex assembly	2	3.1746	0.0316179	ESR1, TP53	63	10	19333	61.3746	1	0.19828	0.179354
BP	GO:0051272	positive regulation of cellular component movement	2	3.1746	0.0316179	ADAM17, VEGFA	63	10	19333	61.3746	1	0.19828	0.179354
BP	GO:0090037	positive regulation of protein kinase C signaling	2	3.1746	0.0316179	FLT4, VEGFA	63	10	19333	61.3746	1	0.19828	0.179354
BP	GO:0009651	response to salt stress	2	3.1746	0.0316179	TNF, TP53	63	10	19333	61.3746	1	0.19828	0.179354
BP	GO:0048304	positive regulation of isotype switching to IgG isotypes	2	3.1746	0.0316179	IL4, IL2	63	10	19333	61.3746	1	0.19828	0.179354
BP	GO:0030509	BMP signaling pathway	3	4.7619	0.0324708	TGFB1, ABL1, PPARG	63	88	19333	10.4616	1	0.202914	0.183545
BP	GO:0030183	B cell differentiation	3	4.7619	0.0331499	IL4, ADAM17, VCAM1	63	89	19333	10.344	1	0.206433	0.186729
BP	GO:0060020	Bergmann glial cell differentiation	2	3.1746	0.0347251	ABL1, MAPK1	63	11	19333	55.7951	1	0.212527	0.192241
BP	GO:0010887	negative regulation of cholesterol storage	2	3.1746	0.0347251	PPARG, PPARA	63	11	19333	55.7951	1	0.212527	0.192241
BP	GO:0019372	lipoxygenase pathway	2	3.1746	0.0347251	ALOX5, ALOX15	63	11	19333	55.7951	1	0.212527	0.192241
BP	GO:0002446	neutrophil mediated immunity	2	3.1746	0.0347251	ADAM17, ACE	63	11	19333	55.7951	1	0.212527	0.192241
BP	GO:1900222	negative regulation of beta-amyloid clearance	2	3.1746	0.0347251	HMGCR, TNF	63	11	19333	55.7951	1	0.212527	0.192241
BP	GO:0071277	cellular response to calcium ion	3	4.7619	0.0359215	EDN1, ALOX15, SCN5A	63	93	19333	9.89913	1	0.219096	0.198183
BP	GO:1990314	cellular response to insulin-like growth factor stimulus	2	3.1746	0.0378224	TGFB1, ITGB3	63	12	19333	51.1455	1	0.229122	0.207251
BP	GO:0043117	positive regulation of vascular permeability	2	3.1746	0.0378224	TGFB1, VEGFA	63	12	19333	51.1455	1	0.229122	0.207251
BP	GO:0046330	positive regulation of JNK cascade	3	4.7619	0.0395074	APP, FLT4, TNF	63	98	19333	9.39407	1	0.238517	0.21575
BP	GO:0033993	response to lipid	2	3.1746	0.04091	PPARG, PPARA	63	13	19333	47.2112	1	0.238888	0.216085
BP	GO:0051974	negative regulation of telomerase activity	2	3.1746	0.04091	PPARG, TP53	63	13	19333	47.2112	1	0.238888	0.216085
BP	GO:0034638	phosphatidylcholine catabolic process	2	3.1746	0.04091	LIPC, PLA2G7	63	13	19333	47.2112	1	0.238888	0.216085
BP	GO:0002690	positive regulation of leukocyte chemotaxis	2	3.1746	0.04091	F7, ADAM17	63	13	19333	47.2112	1	0.238888	0.216085
BP	GO:0033690	positive regulation of osteoblast proliferation	2	3.1746	0.04091	ITGB3, ABL1	63	13	19333	47.2112	1	0.238888	0.216085
BP	GO:1900272	negative regulation of long-term synaptic potentiation	2	3.1746	0.04091	APP, ABL1	63	13	19333	47.2112	1	0.238888	0.216085
BP	GO:0051918	negative regulation of fibrinolysis	2	3.1746	0.04091	PLAT, F2	63	13	19333	47.2112	1	0.238888	0.216085
BP	GO:0010739	positive regulation of protein kinase A signaling	2	3.1746	0.04091	APP, ADRB2	63	13	19333	47.2112	1	0.238888	0.216085
BP	GO:0019430	removal of superoxide radicals	2	3.1746	0.04091	NOS3, SOD1	63	13	19333	47.2112	1	0.238888	0.216085
BP	GO:1903238	positive regulation of leukocyte tethering or rolling	2	3.1746	0.04091	SELP, SELE	63	13	19333	47.2112	1	0.238888	0.216085
BP	GO:0007179	transforming growth factor beta receptor signaling pathway	3	4.7619	0.0417218	TGFB1, STAT3, TP53	63	101	19333	9.11504	1	0.242832	0.219653
BP	GO:0006366	transcription from RNA polymerase II promoter	4	6.34921	0.0435807	EDN1, ADRB2, ESR1, IL2	63	244	19333	5.03071	1	0.251097	0.227129
BP	GO:0032755	positive regulation of interleukin-6 production	3	4.7619	0.043982	APP, STAT3, TNF	63	104	19333	8.85211	1	0.251097	0.227129
BP	GO:0001921	positive regulation of receptor recycling	2	3.1746	0.0439878	ECE1, SNCA	63	14	19333	43.839	1	0.251097	0.227129
BP	GO:0086004	regulation of cardiac muscle cell contraction	2	3.1746	0.0439878	SCN5A, ATP1A1	63	14	19333	43.839	1	0.251097	0.227129
BP	GO:0042987	amyloid precursor protein catabolic process	2	3.1746	0.0439878	ADAM17, PSEN2	63	14	19333	43.839	1	0.251097	0.227129
BP	GO:1904996	positive regulation of leukocyte adhesion to vascular endothelial cell	2	3.1746	0.0439878	TNF, ICAM1	63	14	19333	43.839	1	0.251097	0.227129
BP	GO:0007160	cell-matrix adhesion	3	4.7619	0.0462869	VCAM1, ITGB3, ITGAL	63	107	19333	8.60392	1	0.262717	0.23764
BP	GO:0048246	macrophage chemotaxis	2	3.1746	0.0470559	MMP2, CCL2	63	15	19333	40.9164	1	0.262717	0.23764
BP	GO:0036376	sodium ion export from cell	2	3.1746	0.0470559	NPPA, ATP1A1	63	15	19333	40.9164	1	0.262717	0.23764
BP	GO:1902287	semaphorin-plexin signaling pathway involved in axon guidance	2	3.1746	0.0470559	EDN1, ECE1	63	15	19333	40.9164	1	0.262717	0.23764
BP	GO:0071372	cellular response to follicle-stimulating hormone stimulus	2	3.1746	0.0470559	EDN1, PLAT	63	15	19333	40.9164	1	0.262717	0.23764
BP	GO:0032270	positive regulation of cellular protein metabolic process	2	3.1746	0.0470559	TGFB1, AGTR1	63	15	19333	40.9164	1	0.262717	0.23764
BP	GO:0071498	cellular response to fluid shear stress	2	3.1746	0.0470559	MMP2, PTGS2	63	15	19333	40.9164	1	0.262717	0.23764
BP	GO:0007229	integrin-mediated signaling pathway	3	4.7619	0.0486356	ITGB3, ABL1, ITGAL	63	110	19333	8.36926	1	0.269648	0.24391
BP	GO:0008584	male gonad development	3	4.7619	0.0486356	ACE, REN, ESR1	63	110	19333	8.36926	1	0.269648	0.24391
BP	GO:0022408	negative regulation of cell-cell adhesion	2	3.1746	0.0501143	TGFB1, ABL1	63	16	19333	38.3591	1	0.269648	0.24391
BP	GO:0045820	negative regulation of glycolytic process	2	3.1746	0.0501143	STAT3, PPARA	63	16	19333	38.3591	1	0.269648	0.24391
BP	GO:0019395	fatty acid oxidation	2	3.1746	0.0501143	ALOX15, PPARG	63	16	19333	38.3591	1	0.269648	0.24391
BP	GO:0046688	response to copper ion	2	3.1746	0.0501143	ICAM1, SOD1	63	16	19333	38.3591	1	0.269648	0.24391
BP	GO:0086002	cardiac muscle cell action potential involved in contraction	2	3.1746	0.0501143	SCN5A, ATP1A1	63	16	19333	38.3591	1	0.269648	0.24391
BP	GO:0070166	enamel mineralization	2	3.1746	0.0501143	TGFB1, PPARA	63	16	19333	38.3591	1	0.269648	0.24391
BP	GO:0090399	replicative senescence	2	3.1746	0.0501143	MME, TP53	63	16	19333	38.3591	1	0.269648	0.24391
BP	GO:0034116	positive regulation of heterotypic cell-cell adhesion	2	3.1746	0.0501143	ALOX15, TNF	63	16	19333	38.3591	1	0.269648	0.24391
BP	GO:1903351	cellular response to dopamine	2	3.1746	0.0501143	ABL1, MAPK1	63	16	19333	38.3591	1	0.269648	0.24391
BP	GO:0038084	vascular endothelial growth factor signaling pathway	2	3.1746	0.0501143	FLT4, VEGFA	63	16	19333	38.3591	1	0.269648	0.24391
BP	GO:0042593	glucose homeostasis	3	4.7619	0.0518335	ALOX5, STAT3, PPARG	63	114	19333	8.07561	1	0.278059	0.251517
BP	GO:0042059	negative regulation of epidermal growth factor receptor signaling pathway	2	3.1746	0.0531631	NPPA, EGFR	63	17	19333	36.1027	1	0.278481	0.251899
BP	GO:0046325	negative regulation of glucose import	2	3.1746	0.0531631	ACE, TNF	63	17	19333	36.1027	1	0.278481	0.251899
BP	GO:0045598	regulation of fat cell differentiation	2	3.1746	0.0531631	ALOX5, TNF	63	17	19333	36.1027	1	0.278481	0.251899
BP	GO:0010763	positive regulation of fibroblast migration	2	3.1746	0.0531631	TGFB1, ITGB3	63	17	19333	36.1027	1	0.278481	0.251899
BP	GO:0016486	peptide hormone processing	2	3.1746	0.0531631	ECE1, PLA2G7	63	17	19333	36.1027	1	0.278481	0.251899
BP	GO:0043129	surfactant homeostasis	2	3.1746	0.0531631	TGFB1, VEGFA	63	17	19333	36.1027	1	0.278481	0.251899
BP	GO:0030194	positive regulation of blood coagulation	2	3.1746	0.0531631	F7, F2	63	17	19333	36.1027	1	0.278481	0.251899
BP	GO:0044267	cellular protein metabolic process	2	3.1746	0.0531631	MMP1, MMP2	63	17	19333	36.1027	1	0.278481	0.251899
BP	GO:0071318	cellular response to ATP	2	3.1746	0.0562022	PTGS2, SOD1	63	18	19333	34.097	1	0.285989	0.258691
BP	GO:0060749	mammary gland alveolus development	2	3.1746	0.0562022	ESR1, VEGFA	63	18	19333	34.097	1	0.285989	0.258691
BP	GO:0051044	positive regulation of membrane protein ectodomain proteolysis	2	3.1746	0.0562022	APP, TNF	63	18	19333	34.097	1	0.285989	0.258691
BP	GO:0019538	protein metabolic process	2	3.1746	0.0562022	MMP1, MMP2	63	18	19333	34.097	1	0.285989	0.258691
BP	GO:0045987	positive regulation of smooth muscle contraction	2	3.1746	0.0562022	EDN1, PTGS2	63	18	19333	34.097	1	0.285989	0.258691
BP	GO:0033280	response to vitamin D	2	3.1746	0.0562022	TGFB1, PTGS2	63	18	19333	34.097	1	0.285989	0.258691
BP	GO:0071880	adenylate cyclase-activating adrenergic receptor signaling pathway	2	3.1746	0.0562022	ADRB2, ADRA2C	63	18	19333	34.097	1	0.285989	0.258691
BP	GO:0071548	response to dexamethasone	2	3.1746	0.0562022	EDN1, ACE	63	18	19333	34.097	1	0.285989	0.258691
BP	GO:0006940	regulation of smooth muscle contraction	2	3.1746	0.0562022	ADRB2, ADRA2C	63	18	19333	34.097	1	0.285989	0.258691
BP	GO:0045591	positive regulation of regulatory T cell differentiation	2	3.1746	0.0562022	TGFB1, IL2	63	18	19333	34.097	1	0.285989	0.258691
BP	GO:0003085	negative regulation of systemic arterial blood pressure	2	3.1746	0.0592318	NPPA, TNF	63	19	19333	32.3024	1	0.292221	0.264328
BP	GO:0008209	androgen metabolic process	2	3.1746	0.0592318	CYP3A4, ESR1	63	19	19333	32.3024	1	0.292221	0.264328
BP	GO:0035050	embryonic heart tube development	2	3.1746	0.0592318	EDN1, ECE1	63	19	19333	32.3024	1	0.292221	0.264328
BP	GO:0043011	myeloid dendritic cell differentiation	2	3.1746	0.0592318	IL4, TGFB1	63	19	19333	32.3024	1	0.292221	0.264328
BP	GO:0003161	cardiac conduction system development	2	3.1746	0.0592318	NPPA, SCN5A	63	19	19333	32.3024	1	0.292221	0.264328
BP	GO:2000573	positive regulation of DNA biosynthetic process	2	3.1746	0.0592318	TNF, VEGFA	63	19	19333	32.3024	1	0.292221	0.264328
BP	GO:0042730	fibrinolysis	2	3.1746	0.0592318	PLAT, F2	63	19	19333	32.3024	1	0.292221	0.264328
BP	GO:0001516	prostaglandin biosynthetic process	2	3.1746	0.0592318	EDN1, PTGS2	63	19	19333	32.3024	1	0.292221	0.264328
BP	GO:0090190	positive regulation of branching involved in ureteric bud morphogenesis	2	3.1746	0.0592318	TGFB1, VEGFA	63	19	19333	32.3024	1	0.292221	0.264328
BP	GO:0030224	monocyte differentiation	2	3.1746	0.0592318	PPARG, VEGFA	63	19	19333	32.3024	1	0.292221	0.264328
BP	GO:0048169	regulation of long-term neuronal synaptic plasticity	2	3.1746	0.0592318	APP, SNCA	63	19	19333	32.3024	1	0.292221	0.264328
BP	GO:0035994	response to muscle stretch	2	3.1746	0.0622517	EDN1, NPPA	63	20	19333	30.6873	1	0.298842	0.270317
BP	GO:0002526	acute inflammatory response	2	3.1746	0.0622517	VCAM1, TNF	63	20	19333	30.6873	1	0.298842	0.270317
BP	GO:0055093	response to hyperoxia	2	3.1746	0.0622517	MMP2, CYP1A1	63	20	19333	30.6873	1	0.298842	0.270317
BP	GO:0031065	positive regulation of histone deacetylation	2	3.1746	0.0622517	TGFB1, TP53	63	20	19333	30.6873	1	0.298842	0.270317
BP	GO:0060391	positive regulation of SMAD protein import into nucleus	2	3.1746	0.0622517	TGFB1, PPARG	63	20	19333	30.6873	1	0.298842	0.270317
BP	GO:0043277	apoptotic cell clearance	2	3.1746	0.0622517	ITGB3, ALOX15	63	20	19333	30.6873	1	0.298842	0.270317
BP	GO:0042310	vasoconstriction	2	3.1746	0.0622517	EDN1, ACE	63	20	19333	30.6873	1	0.298842	0.270317
BP	GO:0060047	heart contraction	2	3.1746	0.0622517	ACE, SOD1	63	20	19333	30.6873	1	0.298842	0.270317
BP	GO:0033189	response to vitamin A	2	3.1746	0.0622517	CYP1A1, PPARG	63	20	19333	30.6873	1	0.298842	0.270317
BP	GO:0061045	negative regulation of wound healing	2	3.1746	0.0622517	ALOX5, HMGCR	63	20	19333	30.6873	1	0.298842	0.270317
BP	GO:0050830	defense response to Gram-positive bacterium	3	4.7619	0.0644617	APP, ADAM17, TNF	63	129	19333	7.13658	1	0.308307	0.278879
BP	GO:0051899	membrane depolarization	2	3.1746	0.0652622	EDN1, SCN5A	63	21	19333	29.226	1	0.308307	0.278879
BP	GO:0010666	positive regulation of cardiac muscle cell apoptotic process	2	3.1746	0.0652622	HMGCR, TP53	63	21	19333	29.226	1	0.308307	0.278879
BP	GO:0043651	linoleic acid metabolic process	2	3.1746	0.0652622	ALOX5, ALOX15	63	21	19333	29.226	1	0.308307	0.278879
BP	GO:0007171	activation of transmembrane receptor protein tyrosine kinase activity	2	3.1746	0.0652622	ADRB2, EGFR	63	21	19333	29.226	1	0.308307	0.278879
BP	GO:0060218	hematopoietic stem cell differentiation	2	3.1746	0.0652622	ACE, TP53	63	21	19333	29.226	1	0.308307	0.278879
BP	GO:0042157	lipoprotein metabolic process	2	3.1746	0.0682631	APP, PPARA	63	22	19333	27.8975	1	0.319938	0.2894
BP	GO:0045780	positive regulation of bone resorption	2	3.1746	0.0682631	ITGB3, EGFR	63	22	19333	27.8975	1	0.319938	0.2894
BP	GO:0038083	peptidyl-tyrosine autophosphorylation	2	3.1746	0.0682631	ABL1, EGFR	63	22	19333	27.8975	1	0.319938	0.2894
BP	GO:0090026	positive regulation of monocyte chemotaxis	2	3.1746	0.0712545	APP, PLA2G7	63	23	19333	26.6846	1	0.329622	0.298159
BP	GO:0035584	calcium-mediated signaling using intracellular calcium source	2	3.1746	0.0712545	SELP, VCAM1	63	23	19333	26.6846	1	0.329622	0.298159
BP	GO:0006509	membrane protein ectodomain proteolysis	2	3.1746	0.0712545	ADAM17, PSEN2	63	23	19333	26.6846	1	0.329622	0.298159
BP	GO:0050730	regulation of peptidyl-tyrosine phosphorylation	2	3.1746	0.0712545	APP, EGFR	63	23	19333	26.6846	1	0.329622	0.298159
BP	GO:0060252	positive regulation of glial cell proliferation	2	3.1746	0.0712545	TNF, EGFR	63	23	19333	26.6846	1	0.329622	0.298159
BP	GO:0042554	superoxide anion generation	2	3.1746	0.0742365	EDN1, SOD1	63	24	19333	25.5728	1	0.340761	0.308235
BP	GO:2000249	regulation of actin cytoskeleton reorganization	2	3.1746	0.0742365	TGFB1, ABL1	63	24	19333	25.5728	1	0.340761	0.308235
BP	GO:0070542	response to fatty acid	2	3.1746	0.0742365	PLAT, PTGS2	63	24	19333	25.5728	1	0.340761	0.308235
BP	GO:0018108	peptidyl-tyrosine phosphorylation	3	4.7619	0.0770762	FLT4, ABL1, EGFR	63	143	19333	6.4379	1	0.349897	0.316498
BP	GO:1905563	negative regulation of vascular endothelial cell proliferation	2	3.1746	0.0772091	CCL2, PPARG	63	25	19333	24.5498	1	0.349897	0.316498
BP	GO:0030225	macrophage differentiation	2	3.1746	0.0772091	MMP9, VEGFA	63	25	19333	24.5498	1	0.349897	0.316498
BP	GO:0010460	positive regulation of heart rate	2	3.1746	0.0772091	EDN1, NPPA	63	25	19333	24.5498	1	0.349897	0.316498
BP	GO:1900273	positive regulation of long-term synaptic potentiation	2	3.1746	0.0772091	APP, MME	63	25	19333	24.5498	1	0.349897	0.316498
BP	GO:0002092	positive regulation of receptor internalization	2	3.1746	0.0801723	SELE, VEGFA	63	26	19333	23.6056	1	0.359664	0.325334
BP	GO:0032740	positive regulation of interleukin-17 production	2	3.1746	0.0801723	TGFB1, IL2	63	26	19333	23.6056	1	0.359664	0.325334
BP	GO:0046716	muscle cell cellular homeostasis	2	3.1746	0.0801723	TGFB1, SOD1	63	26	19333	23.6056	1	0.359664	0.325334
BP	GO:0051000	positive regulation of nitric-oxide synthase activity	2	3.1746	0.0801723	ESR1, TNF	63	26	19333	23.6056	1	0.359664	0.325334
BP	GO:0007186	G-protein coupled receptor signaling pathway	7	11.1111	0.0825676	APP, EDN1, AGTR1, CCL2, ECE1, PPARG, ADRA2C	63	948	19333	2.26594	1	0.369196	0.333955
BP	GO:1905564	positive regulation of vascular endothelial cell proliferation	2	3.1746	0.0831261	ADAM17, STAT3	63	27	19333	22.7313	1	0.369196	0.333955
BP	GO:1990000	amyloid fibril formation	2	3.1746	0.0831261	APP, SNCA	63	27	19333	22.7313	1	0.369196	0.333955
BP	GO:0045662	negative regulation of myoblast differentiation	2	3.1746	0.0831261	TGFB1, TNF	63	27	19333	22.7313	1	0.369196	0.333955
BP	GO:0051726	regulation of cell cycle	4	6.34921	0.0857626	TGFB1, STAT3, ABL1, TP53	63	324	19333	3.78856	1	0.377566	0.341526
BP	GO:0051894	positive regulation of focal adhesion assembly	2	3.1746	0.0860706	ABL1, VEGFA	63	28	19333	21.9195	1	0.377566	0.341526
BP	GO:0035066	positive regulation of histone acetylation	2	3.1746	0.0860706	APP, TGFB1	63	28	19333	21.9195	1	0.377566	0.341526
BP	GO:0090200	positive regulation of release of cytochrome c from mitochondria	2	3.1746	0.0860706	TP53, MMP9	63	28	19333	21.9195	1	0.377566	0.341526
BP	GO:0001676	long-chain fatty acid metabolic process	2	3.1746	0.0860706	CYP1A1, CYP2C19	63	28	19333	21.9195	1	0.377566	0.341526
BP	GO:0030878	thyroid gland development	2	3.1746	0.0890057	EDN1, MAPK1	63	29	19333	21.1637	1	0.383824	0.347187
BP	GO:0048565	digestive tract development	2	3.1746	0.0890057	TGFB1, CYP1A1	63	29	19333	21.1637	1	0.383824	0.347187
BP	GO:0007205	protein kinase C-activating G-protein coupled receptor signaling pathway	2	3.1746	0.0890057	EDN1, IL2	63	29	19333	21.1637	1	0.383824	0.347187
BP	GO:0042755	eating behavior	2	3.1746	0.0890057	ACE, STAT3	63	29	19333	21.1637	1	0.383824	0.347187
BP	GO:1900017	positive regulation of cytokine production involved in inflammatory response	2	3.1746	0.0890057	STAT3, TNF	63	29	19333	21.1637	1	0.383824	0.347187
BP	GO:0046697	decidualization	2	3.1746	0.0890057	MAPK1, PTGS2	63	29	19333	21.1637	1	0.383824	0.347187
BP	GO:0034113	heterotypic cell-cell adhesion	2	3.1746	0.0890057	VCAM1, ITGB3	63	29	19333	21.1637	1	0.383824	0.347187
BP	GO:0019221	cytokine-mediated signaling pathway	3	4.7619	0.0894243	STAT3, CCL2, F3	63	156	19333	5.9014	1	0.384697	0.347977
BP	GO:0050900	leukocyte migration	2	3.1746	0.0919316	MMP9, ICAM1	63	30	19333	20.4582	1	0.390764	0.353465
BP	GO:0045840	positive regulation of mitotic nuclear division	2	3.1746	0.0919316	EDN1, TNF	63	30	19333	20.4582	1	0.390764	0.353465
BP	GO:0045776	negative regulation of blood pressure	2	3.1746	0.0919316	NOS3, PPARA	63	30	19333	20.4582	1	0.390764	0.353465
BP	GO:0048010	vascular endothelial growth factor receptor signaling pathway	2	3.1746	0.0919316	FLT4, VEGFA	63	30	19333	20.4582	1	0.390764	0.353465
BP	GO:0007202	activation of phospholipase C activity	2	3.1746	0.0919316	SELE, EGFR	63	30	19333	20.4582	1	0.390764	0.353465
BP	GO:0032967	positive regulation of collagen biosynthetic process	2	3.1746	0.0948483	TGFB1, F2	63	31	19333	19.7983	1	0.399349	0.361231
BP	GO:0043085	positive regulation of catalytic activity	2	3.1746	0.0948483	PSEN2, SOD1	63	31	19333	19.7983	1	0.399349	0.361231
BP	GO:0009314	response to radiation	2	3.1746	0.0948483	ITGB3, TNF	63	31	19333	19.7983	1	0.399349	0.361231
BP	GO:0035987	endodermal cell differentiation	2	3.1746	0.0948483	MMP2, MMP9	63	31	19333	19.7983	1	0.399349	0.361231
BP	GO:0042127	regulation of cell proliferation	3	4.7619	0.0972966	TGFB1, STAT3, AGTR1	63	164	19333	5.61353	1	0.406783	0.367954
BP	GO:0043200	response to amino acid	2	3.1746	0.0977557	EDN1, ICAM1	63	32	19333	19.1796	1	0.406783	0.367954
BP	GO:0060325	face morphogenesis	2	3.1746	0.0977557	TGFB1, MMP2	63	32	19333	19.1796	1	0.406783	0.367954
BP	GO:0016239	positive regulation of macroautophagy	2	3.1746	0.0977557	IL4, HMOX1	63	32	19333	19.1796	1	0.406783	0.367954
BP	GO:0001569	branching involved in blood vessel morphogenesis	2	3.1746	0.0977557	EDN1, VEGFA	63	32	19333	19.1796	1	0.406783	0.367954
MF	GO:0019899	enzyme binding	14	22.2222	3.33793e-10	APP, TGFB1, ITGB3, CYP3A4, PTGS2, CYP2C19, ESR1, EGFR, CYP1A2, CYP1A1, HMOX1, PPARG, SCN5A, TP53	63	390	18908	10.7738	1.21835e-07	7.28927e-08	6.55036e-08
MF	GO:0004175	endopeptidase activity	9	14.2857	3.99412e-10	ADAM17, ACE, MME, MMP1, MMP2, MMP3, PSEN2, ECE1, MMP9	63	87	18908	31.0476	1.45785e-07	7.28927e-08	6.55036e-08
MF	GO:0020037	heme binding	9	14.2857	3.39417e-08	CYP2C9, CYP2D6, NOS3, CYP1A2, CYP1A1, HMOX1, CYP2C19, CYP3A4, PTGS2	63	152	18908	17.7707	1.23887e-05	3.27962e-06	2.94716e-06
MF	GO:0070330	aromatase activity	6	9.52381	3.5941e-08	CYP2C9, CYP2D6, CYP1A2, CYP1A1, CYP2C19, CYP3A4	63	29	18908	62.0952	1.31184e-05	3.27962e-06	2.94716e-06
MF	GO:0004222	metalloendopeptidase activity	8	12.6984	2.217e-07	ADAM17, ACE, MME, MMP1, MMP2, MMP3, ECE1, MMP9	63	130	18908	18.4694	8.09174e-05	1.61841e-05	1.45435e-05
MF	GO:0005506	iron ion binding	8	12.6984	4.24327e-07	CYP2C9, CYP2D6, ALOX5, ALOX15, CYP1A2, CYP1A1, CYP2C19, CYP3A4	63	143	18908	16.7903	0.000154867	2.58132e-05	2.31966e-05
MF	GO:0008233	peptidase activity	7	11.1111	1.02271e-06	APP, ADAM17, ACE, MMP1, MMP3, REN, MMP9	63	102	18908	20.5969	0.000373219	5.33269e-05	4.79212e-05
MF	GO:0042802	identical protein binding	20	31.746	1.43341e-06	APP, TGFB1, ITGB3, STAT3, HMGCR, ADRB2, ESR1, TNF, MMP9, EGFR, SOD1, VEGFA, TTR, ALB, MAPK1, HMOX1, PPARG, TP53, ABCG2, SNCA	63	1722	18908	3.4858	0.000523059	6.01875e-05	5.40863e-05
MF	GO:0016712	oxidoreductase activity, acting on paired donors, with incorporation or reduction of molecular oxygen, reduced flavin or flavoprotein as one donor, and incorporation of one atom of oxygen	5	7.93651	1.48407e-06	CYP2C9, CYP2D6, CYP1A2, CYP2C19, CYP3A4	63	26	18908	57.7167	0.000541541	6.01875e-05	5.40863e-05
MF	GO:0004252	serine-type endopeptidase activity	8	12.6984	3.16827e-06	F7, MMP1, MMP2, MMP3, PLAT, F2, F3, MMP9	63	193	18908	12.4405	0.00115575	0.000115642	0.000103919
MF	GO:0008237	metallopeptidase activity	6	9.52381	3.80082e-06	ADAM17, ACE, MME, MMP2, MMP3, MMP9	63	72	18908	25.0106	0.00138634	0.000115827	0.000104086
MF	GO:0008395	steroid hydroxylase activity	5	7.93651	3.99292e-06	CYP2C9, CYP2D6, CYP1A1, CYP2C19, CYP3A4	63	33	18908	45.4738	0.00145636	0.000115827	0.000104086
MF	GO:0008270	zinc ion binding	14	22.2222	4.12535e-06	ACE, MME, MMP1, MMP2, MMP3, ECE1, ESR1, MMP9, SOD1, ALB, PPARG, PPARA, TP53, SNCA	63	875	18908	4.80203	0.00150462	0.000115827	0.000104086
MF	GO:0004497	monooxygenase activity	6	9.52381	4.96856e-06	CYP2C9, CYP2D6, CYP1A2, CYP1A1, CYP2C19, CYP3A4	63	76	18908	23.6942	0.00181188	0.000129537	0.000116406
MF	GO:0016491	oxidoreductase activity	8	12.6984	1.35662e-05	CYP2C9, CYP2D6, NOS3, CYP1A2, CYP1A1, CYP2C19, CYP3A4, SNCA	63	241	18908	9.96272	0.00493945	0.000328334	0.000295051
MF	GO:0005178	integrin binding	7	11.1111	1.43927e-05	APP, ADAM17, VCAM1, ITGB3, ITGAL, EGFR, ICAM1	63	161	18908	13.049	0.00523961	0.000328334	0.000295051
MF	GO:0005515	protein binding	56	88.8889	6.2418e-05	APP, FLT4, ITGB3, PLAT, ECE1, ITGAL, TNF, ICAM1, LIPC, NPPA, SCN5A, EDN1, MME, MMP2, MMP3, ADRA2C, F2, MMP9, F3, F7, ADAM17, AGTR1, PPARG, PPARA, TP53, ABCG2, ABCB1, ALOX15, PSEN2, ADRB2, HMGCR, ATP1A1, CYP3A4, PTGS2, EGFR, TTR, ALOX5, ABL1, CCL2, MAPK1, HMOX1, SNCA, TGFB1, NOS3, STAT3, SELE, ESR1, IL2, SOD1, VEGFA, SELP, IL4, CYP1A2, ALB, CYP1A1, REN	63	12619	18908	1.33189	0.0225257	0.0012817	0.00115177
MF	GO:0034875	caffeine oxidase activity	3	4.7619	6.3207e-05	CYP2C9, CYP1A2, CYP3A4	63	4	18908	225.095	0.0228072	0.0012817	0.00115177
MF	GO:0101021	estrogen 2-hydroxylase activity	3	4.7619	0.000105122	CYP1A2, CYP1A1, CYP3A4	63	5	18908	180.076	0.0376448	0.00194618	0.0017489
MF	GO:0042803	protein homodimerization activity	11	17.4603	0.00010664	APP, MME, FLT4, STAT3, HMOX1, ECE1, ADRB2, ADRA2C, PTGS2, ABCG2, VEGFA	63	719	18908	4.59165	0.0381778	0.00194618	0.0017489
MF	GO:0019825	oxygen binding	4	6.34921	0.000221912	ALB, CYP1A1, CYP2C19, CYP3A4	63	36	18908	33.3474	0.0778126	0.00385704	0.00346605
MF	GO:0019903	protein phosphatase binding	5	7.93651	0.00023597	FLT4, STAT3, PPARG, TP53, EGFR	63	92	18908	16.3112	0.0825336	0.00391496	0.0035181
MF	GO:0101020	estrogen 16-alpha-hydroxylase activity	3	4.7619	0.00029248	CYP1A2, CYP1A1, CYP3A4	63	8	18908	112.548	0.101268	0.00464152	0.00417101
MF	GO:0005102	receptor binding	8	12.6984	0.000310533	F7, APP, STAT3, NPPA, CCL2, REN, PLAT, F2	63	397	18908	6.0479	0.107173	0.00472268	0.00424395
MF	GO:0005125	cytokine activity	6	9.52381	0.000414874	IL4, EDN1, TGFB1, TNF, IL2, VEGFA	63	192	18908	9.37897	0.140548	0.00605716	0.00544315
MF	GO:0051087	chaperone binding	5	7.93651	0.00046658	APP, ALB, ATP1A1, TP53, SOD1	63	110	18908	13.6421	0.156623	0.00655006	0.00588609
MF	GO:0004879	RNA polymerase II transcription factor activity, ligand-activated sequence-specific DNA binding	4	6.34921	0.000739219	STAT3, PPARG, PPARA, ESR1	63	54	18908	22.2316	0.236556	0.00999315	0.00898015
MF	GO:0016702	oxidoreductase activity, acting on single donors with incorporation of molecular oxygen, incorporation of two atoms of oxygen	3	4.7619	0.000806197	ALOX5, ALOX15, PTGS2	63	13	18908	69.2601	0.255007	0.0105094	0.00944402
MF	GO:0005507	copper ion binding	4	6.34921	0.000957631	ALB, TP53, SOD1, SNCA	63	59	18908	20.3476	0.295102	0.0116512	0.0104701
MF	GO:0016705	oxidoreductase activity, acting on paired donors, with incorporation or reduction of molecular oxygen	4	6.34921	0.000957631	CYP2C9, CYP2D6, CYP2C19, CYP3A4	63	59	18908	20.3476	0.295102	0.0116512	0.0104701
MF	GO:0008083	growth factor activity	5	7.93651	0.00219854	IL4, TGFB1, F2, IL2, VEGFA	63	167	18908	8.98584	0.552174	0.0258861	0.023262
MF	GO:0008201	heparin binding	5	7.93651	0.00265844	SELP, APP, LIPC, F2, VEGFA	63	176	18908	8.52633	0.621532	0.0303228	0.027249
MF	GO:0008134	transcription factor binding	5	7.93651	0.00490617	STAT3, PPARG, PPARA, ESR1, TP53	63	209	18908	7.18007	0.833899	0.0528744	0.0475145
MF	GO:0001968	fibronectin binding	3	4.7619	0.00492528	MMP2, ITGB3, VEGFA	63	32	18908	28.1369	0.835059	0.0528744	0.0475145
MF	GO:0002020	protease binding	4	6.34921	0.00579131	ITGB3, TNF, TP53, F3	63	111	18908	10.8154	0.879965	0.0597459	0.0536894
MF	GO:0031711	bradykinin receptor binding	2	3.1746	0.00654749	ACE, AGTR1	63	2	18908	300.127	0.909072	0.0597459	0.0536894
MF	GO:0070576	vitamin D 24-hydroxylase activity	2	3.1746	0.00654749	CYP1A1, CYP3A4	63	2	18908	300.127	0.909072	0.0597459	0.0536894
MF	GO:0018676	(S)-limonene 7-monooxygenase activity	2	3.1746	0.00654749	CYP2C9, CYP2C19	63	2	18908	300.127	0.909072	0.0597459	0.0536894
MF	GO:0018675	(S)-limonene 6-monooxygenase activity	2	3.1746	0.00654749	CYP2C9, CYP2C19	63	2	18908	300.127	0.909072	0.0597459	0.0536894
MF	GO:0052741	(R)-limonene 6-monooxygenase activity	2	3.1746	0.00654749	CYP2C9, CYP2C19	63	2	18908	300.127	0.909072	0.0597459	0.0536894
MF	GO:0000976	transcription regulatory region sequence-specific DNA binding	5	7.93651	0.00771796	STAT3, PPARG, TNF, TP53, SNCA	63	238	18908	6.30519	0.940868	0.0687086	0.0617436
MF	GO:0019904	protein domain specific binding	5	7.93651	0.0111422	ABL1, SCN5A, ATP1A1, PPARA, SNCA	63	265	18908	5.66277	0.983256	0.0968311	0.0870153
MF	GO:0004052	arachidonate 12-lipoxygenase activity	2	3.1746	0.0130528	ALOX5, ALOX15	63	4	18908	150.063	0.991734	0.108279	0.0973027
MF	GO:0008238	exopeptidase activity	2	3.1746	0.0130528	ACE, MME	63	4	18908	150.063	0.991734	0.108279	0.0973027
MF	GO:0043208	glycosphingolipid binding	2	3.1746	0.0162897	SELP, IL2	63	5	18908	120.051	0.997508	0.129255	0.116153
MF	GO:0038191	neuropilin binding	2	3.1746	0.0162897	ABL1, VEGFA	63	5	18908	120.051	0.997508	0.129255	0.116153
MF	GO:0032451	demethylase activity	2	3.1746	0.0195162	CYP1A2, CYP1A1	63	6	18908	100.042	0.999249	0.151562	0.136198
MF	GO:0050839	cell adhesion molecule binding	3	4.7619	0.0221464	VCAM1, ITGB3, ITGAL	63	70	18908	12.8626	0.999718	0.168405	0.151334
MF	GO:0046872	metal ion binding	16	25.3968	0.0238044	ACE, MME, NOS3, ECE1, ITGAL, PTGS2, SELE, ESR1, SOD1, SELP, ADAM17, LIPC, ALB, HMOX1, PPARG, TP53	63	2675	18908	1.79515	0.999848	0.173984	0.156347
MF	GO:0061629	RNA polymerase II sequence-specific DNA binding transcription factor binding	4	6.34921	0.0238334	STAT3, PPARG, PPARA, TP53	63	188	18908	6.38568	0.99985	0.173984	0.156347
MF	GO:0043621	protein self-association	3	4.7619	0.0251839	ABL1, PPARG, TP53	63	75	18908	12.0051	0.999909	0.180238	0.161967
MF	GO:0019901	protein kinase binding	6	9.52381	0.0259203	STAT3, SCN5A, ATP1A1, ESR1, TP53, EGFR	63	511	18908	3.524	0.999931	0.181941	0.163498
MF	GO:0001618	virus receptor activity	3	4.7619	0.026444	ITGB3, EGFR, ICAM1	63	77	18908	11.6933	0.999944	0.182114	0.163653
MF	GO:0043184	vascular endothelial growth factor receptor 2 binding	2	3.1746	0.0291333	ITGB3, VEGFA	63	9	18908	66.6949	0.999979	0.193339	0.17374
MF	GO:0030235	nitric-oxide synthase regulator activity	2	3.1746	0.0291333	ESR1, EGFR	63	9	18908	66.6949	0.999979	0.193339	0.17374
MF	GO:0005516	calmodulin binding	4	6.34921	0.0305068	ACE, NOS3, SCN5A, EGFR	63	207	18908	5.79956	0.999988	0.198839	0.178683
MF	GO:0046982	protein heterodimerization activity	5	7.93651	0.0342471	APP, AGTR1, ATP1A1, ADRA2C, TP53	63	374	18908	4.01239	0.999997	0.219302	0.197071
MF	GO:0097371	MDM2/MDM4 family protein binding	2	3.1746	0.0386575	PPARA, TP53	63	12	18908	50.0212	0.999999	0.243276	0.218615
MF	GO:0070492	oligosaccharide binding	2	3.1746	0.0418118	SELP, SELE	63	13	18908	46.1734	1	0.258666	0.232445
MF	GO:0015562	efflux transmembrane transporter activity	2	3.1746	0.0449559	ABCB1, ABCG2	63	14	18908	42.8753	1	0.273482	0.245759
MF	GO:0044877	macromolecular complex binding	5	7.93651	0.0471546	TGFB1, TTR, ADRB2, ITGAL, PPARA	63	415	18908	3.61599	1	0.278616	0.250373
MF	GO:0008559	xenobiotic-transporting ATPase activity	2	3.1746	0.0480898	ABCB1, ABCG2	63	15	18908	40.0169	1	0.278616	0.250373
MF	GO:0005161	platelet-derived growth factor receptor binding	2	3.1746	0.0480898	ITGB3, VEGFA	63	15	18908	40.0169	1	0.278616	0.250373
MF	GO:0005179	hormone activity	3	4.7619	0.0497804	EDN1, TTR, NPPA	63	109	18908	8.26038	1	0.283904	0.255124
MF	GO:0004713	protein tyrosine kinase activity	3	4.7619	0.0530785	FLT4, ABL1, EGFR	63	113	18908	7.96797	1	0.298056	0.267842
MF	GO:0008392	arachidonic acid epoxygenase activity	2	3.1746	0.0543274	CYP2C9, CYP2C19	63	17	18908	35.3091	1	0.298452	0.268198
MF	GO:0047485	protein N-terminus binding	3	4.7619	0.0556021	TGFB1, TP53, SNCA	63	116	18908	7.7619	1	0.298452	0.268198
MF	GO:0004714	transmembrane receptor protein tyrosine kinase activity	3	4.7619	0.0556021	FLT4, ABL1, EGFR	63	116	18908	7.7619	1	0.298452	0.268198
MF	GO:0003690	double-stranded DNA binding	3	4.7619	0.0564526	MAPK1, PPARG, EGFR	63	117	18908	7.69556	1	0.298626	0.268354
MF	GO:0005543	phospholipid binding	3	4.7619	0.0590315	PLA2G7, F3, SNCA	63	120	18908	7.50317	1	0.307807	0.276605
MF	GO:0034185	apolipoprotein binding	2	3.1746	0.0605248	APP, LIPC	63	19	18908	31.5923	1	0.311148	0.279607
MF	GO:0030506	ankyrin binding	2	3.1746	0.0636084	SCN5A, ATP1A1	63	20	18908	30.0127	1	0.322459	0.289772
MF	GO:0042910	xenobiotic transporter activity	2	3.1746	0.0666821	ABCB1, ABCG2	63	21	18908	28.5835	1	0.333411	0.299613
MF	GO:0003682	chromatin binding	5	7.93651	0.0677688	APP, PPARG, ESR1, TP53, EGFR	63	469	18908	3.19965	1	0.334265	0.300381
MF	GO:0003677	DNA binding	9	14.2857	0.0693928	APP, ALB, STAT3, ABL1, MAPK1, PPARG, PPARA, ESR1, TP53	63	1336	18908	2.02181	1	0.337712	0.303478
MF	GO:0003707	steroid hormone receptor activity	2	3.1746	0.0727998	PPARA, ESR1	63	23	18908	26.098	1	0.340666	0.306133
MF	GO:0033691	sialic acid binding	2	3.1746	0.0727998	SELP, SELE	63	23	18908	26.098	1	0.340666	0.306133
MF	GO:0017134	fibroblast growth factor binding	2	3.1746	0.0727998	ITGB3, SCN5A	63	23	18908	26.098	1	0.340666	0.306133
MF	GO:0043274	phospholipase binding	2	3.1746	0.078878	SELE, SNCA	63	25	18908	24.0102	1	0.36368	0.326813
MF	GO:0031625	ubiquitin protein ligase binding	4	6.34921	0.0797106	ABCB1, SCN5A, TP53, EGFR	63	307	18908	3.91045	1	0.36368	0.326813
MF	GO:0003785	actin monomer binding	2	3.1746	0.0939026	NOS3, ABL1	63	30	18908	20.0085	1	0.416007	0.373837
MF	GO:0005496	steroid binding	2	3.1746	0.0939026	CYP3A4, ESR1	63	30	18908	20.0085	1	0.416007	0.373837
MF	GO:0050840	extracellular matrix binding	2	3.1746	0.0968784	ITGB3, VEGFA	63	31	18908	19.363	1	0.416007	0.373837
MF	GO:0046875	ephrin receptor binding	2	3.1746	0.0968784	APP, ABL1	63	31	18908	19.363	1	0.416007	0.373837
MF	GO:0051019	mitogen-activated protein kinase binding	2	3.1746	0.0968784	ACE, ABL1	63	31	18908	19.363	1	0.416007	0.373837
CC	GO:0005615	extracellular space	30	47.619	2.70164e-14	APP, PLAT, TNF, EGFR, ICAM1, LIPC, TTR, ALOX5, NPPA, CCL2, HMOX1, SNCA, EDN1, TGFB1, ACE, VCAM1, MMP2, MMP3, F2, SELE, MMP9, F3, IL2, SOD1, VEGFA, SELP, IL4, F7, ALB, REN	63	1939	20580	5.05415	5.42266e-12	5.4303e-12	4.61981e-12
CC	GO:0005576	extracellular region	27	42.8571	1.08616e-10	APP, FLT4, PLAT, PLA2G7, TNF, LIPC, TTR, ALOX5, NPPA, CCL2, MAPK1, SNCA, EDN1, TGFB1, ACE, MMP1, MMP2, MMP3, F2, MMP9, IL2, SOD1, VEGFA, IL4, F7, ALB, REN	63	2131	20580	4.1389	2.18318e-08	1.09159e-08	9.28665e-09
CC	GO:0009986	cell surface	16	25.3968	5.24602e-10	APP, TGFB1, VCAM1, ABCB1, MME, ITGB3, PSEN2, PLAT, ITGAL, F3, TNF, EGFR, ICAM1, VEGFA, ADAM17, SCN5A	63	642	20580	8.14123	1.05445e-07	3.51483e-08	2.99023e-08
CC	GO:0032991	macromolecular complex	16	25.3968	1.81624e-09	APP, ITGB3, PSEN2, ATP1A1, PTGS2, ESR1, TNF, EGFR, SOD1, TTR, NPPA, ALB, ABL1, MAPK1, TP53, SNCA	63	703	20580	7.4348	3.65063e-07	9.12659e-08	7.76441e-08
CC	GO:0045121	membrane raft	10	15.873	6.39656e-08	APP, ADAM17, MME, PSEN2, ATP1A1, SELE, TNF, EGFR, ABCG2, ICAM1	63	253	20580	12.9117	1.2857e-05	2.47587e-06	2.10633e-06
CC	GO:0005886	plasma membrane	37	58.7302	7.39064e-08	APP, ABCB1, FLT4, ITGB3, ALOX15, PSEN2, ECE1, ADRB2, ATP1A1, CYP2C19, ITGAL, TNF, EGFR, ICAM1, MAPK1, SCN5A, SNCA, TGFB1, ACE, VCAM1, MME, NOS3, MMP2, STAT3, ADRA2C, F2, SELE, F3, ESR1, SOD1, SELP, CYP2C9, F7, ADAM17, AGTR1, REN, ABCG2	63	5310	20580	2.27621	1.48551e-05	2.47587e-06	2.10633e-06
CC	GO:0005901	caveola	7	11.1111	1.17108e-07	NOS3, MAPK1, HMOX1, SCN5A, ATP1A1, PTGS2, SELE	63	77	20580	29.697	2.35384e-05	3.36267e-06	2.86078e-06
CC	GO:0009897	external side of plasma membrane	11	17.4603	1.51643e-06	SELP, ACE, VCAM1, ITGB3, ECE1, ITGAL, F2, SELE, TNF, F3, ICAM1	63	478	20580	7.51743	0.000304757	3.81004e-05	3.24138e-05
CC	GO:0048471	perinuclear region of cytoplasm	12	19.0476	1.58744e-05	APP, ALOX5, NPPA, PSEN2, ABL1, HMOX1, ECE1, PPARG, SCN5A, SELE, EGFR, SNCA	63	766	20580	5.11749	0.00318569	0.000354528	0.000301613
CC	GO:0005788	endoplasmic reticulum lumen	8	12.6984	3.66312e-05	F7, APP, ADAM17, LIPC, ALB, MAPK1, F2, PTGS2	63	306	20580	8.54031	0.00733597	0.000736288	0.000626394
CC	GO:0005887	integral component of plasma membrane	15	23.8095	6.86561e-05	APP, VCAM1, MME, ITGB3, FLT4, PSEN2, ADRB2, ADRA2C, SELE, TNF, EGFR, ICAM1, SELP, ADAM17, AGTR1	63	1426	20580	3.43619	0.0137056	0.00125453	0.00106729
CC	GO:0016324	apical plasma membrane	8	12.6984	0.000142181	ADAM17, ABCB1, ITGB3, PSEN2, ADRB2, ATP1A1, EGFR, ABCG2	63	380	20580	6.87719	0.0281758	0.00238153	0.00202607
CC	GO:0043025	neuronal cell body	8	12.6984	0.000229894	TGFB1, MME, PSEN2, ABL1, ADRA2C, TNF, SOD1, SNCA	63	411	20580	6.35848	0.0451623	0.00355451	0.00302398
CC	GO:0005769	early endosome	7	11.1111	0.000336838	APP, VCAM1, MME, PSEN2, MAPK1, ECE1, ADRB2	63	310	20580	7.37634	0.0654739	0.00483602	0.00411423
CC	GO:0005768	endosome	7	11.1111	0.000385709	APP, ACE, ECE1, ADRB2, ATP1A1, ADRA2C, EGFR	63	318	20580	7.19078	0.0746123	0.00508589	0.00432681
CC	GO:0016020	membrane	24	38.0952	0.000404847	APP, ACE, VCAM1, ABCB1, MME, ALOX15, PSEN2, ECE1, ADRB2, ATP1A1, ITGAL, F3, ESR1, TNF, EGFR, ICAM1, VEGFA, ADAM17, AGTR1, HMOX1, REN, SCN5A, ABCG2, SNCA	63	3789	20580	2.06915	0.0781666	0.00508589	0.00432681
CC	GO:0043235	receptor complex	6	9.52381	0.000515263	APP, FLT4, ITGB3, PPARG, ADRB2, EGFR	63	219	20580	8.94977	0.0984092	0.00609222	0.00518294
CC	GO:0005783	endoplasmic reticulum	12	19.0476	0.000555341	APP, VCAM1, CYP2D6, ALB, PSEN2, ABL1, HMOX1, HMGCR, SCN5A, ATP1A1, PTGS2, TP53	63	1144	20580	3.42657	0.105647	0.00620131	0.00527574
CC	GO:0031093	platelet alpha granule lumen	4	6.34921	0.00108729	APP, TGFB1, ALB, VEGFA	63	67	20580	19.5025	0.196409	0.0115024	0.00978563
CC	GO:0031092	platelet alpha granule membrane	3	4.7619	0.0011796	SELP, ITGB3, SNCA	63	17	20580	57.6471	0.211197	0.011855	0.0100856
CC	GO:0005789	endoplasmic reticulum membrane	11	17.4603	0.00161938	CYP2C9, CYP2D6, CYP1A2, PSEN2, CYP1A1, HMOX1, HMGCR, CYP2C19, CYP3A4, PTGS2, EGFR	63	1106	20580	3.24895	0.278021	0.0154092	0.0131093
CC	GO:0045177	apical part of cell	4	6.34921	0.00168657	APP, VCAM1, REN, PLAT	63	78	20580	16.7521	0.287722	0.0154092	0.0131093
CC	GO:0070062	extracellular exosome	16	25.3968	0.00201864	APP, ACE, VCAM1, ABCB1, MME, ITGB3, ECE1, PLAT, ATP1A1, ITGAL, F2, MMP9, ICAM1, SOD1, TTR, ALB	63	2219	20580	2.35542	0.333794	0.0176411	0.0150081
CC	GO:0098992	neuronal dense core vesicle	3	4.7619	0.00236163	APP, PLAT, ADRB2	63	24	20580	40.8333	0.378269	0.0197786	0.0168266
CC	GO:0034364	high-density lipoprotein particle	3	4.7619	0.00298598	APP, LIPC, PLA2G7	63	27	20580	36.2963	0.45178	0.0240073	0.0204241
CC	GO:0005737	cytoplasm	28	44.4444	0.00398338	APP, PLAT, CYP2C19, CYP3A4, PTGS2, PLA2G7, EGFR, CYP2D6, ALOX5, NPPA, ABL1, MAPK1, SNCA, EDN1, TGFB1, MME, NOS3, STAT3, ADRA2C, ESR1, SOD1, VEGFA, CYP2C9, ADAM17, ALB, REN, PPARG, TP53	63	5593	20580	1.63538	0.551684	0.0299945	0.0255177
CC	GO:0005796	Golgi lumen	4	6.34921	0.00402911	F7, APP, TGFB1, F2	63	106	20580	12.327	0.555803	0.0299945	0.0255177
CC	GO:0030424	axon	6	9.52381	0.00461261	APP, TGFB1, MME, MAPK1, ATP1A1, SNCA	63	361	20580	5.42936	0.605162	0.033112	0.0281699
CC	GO:0016021	integral component of membrane	27	42.8571	0.00518709	APP, ABCB1, PSEN2, ECE1, HMGCR, ADRB2, ATP1A1, ITGAL, CYP3A4, TNF, EGFR, ICAM1, CYP2D6, HMOX1, SCN5A, ACE, VCAM1, MME, ADRA2C, SELE, F3, ESR1, SELP, ADAM17, AGTR1, TP53, ABCG2	63	5402	20580	1.63273	0.64842	0.0359519	0.030586
CC	GO:1905286	serine-type peptidase complex	2	3.1746	0.00601634	F7, F3	63	2	20580	326.667	0.702677	0.0403095	0.0342931
CC	GO:0005794	Golgi apparatus	10	15.873	0.00694956	APP, VCAM1, NOS3, ALB, PSEN2, MAPK1, ADRB2, ATP1A1, ESR1, SNCA	63	1143	20580	2.85798	0.753831	0.0450601	0.0383347
CC	GO:0031012	extracellular matrix	5	7.93651	0.00782672	TGFB1, MMP1, MMP2, MMP3, VEGFA	63	260	20580	6.28205	0.793893	0.0491616	0.041824
CC	GO:0005925	focal adhesion	6	9.52381	0.00905246	ADAM17, MME, ITGB3, MAPK1, EGFR, ICAM1	63	425	20580	4.61176	0.839238	0.0551377	0.0469082
CC	GO:0030426	growth cone	4	6.34921	0.010487	APP, PSEN2, ABL1, SNCA	63	150	20580	8.71111	0.87985	0.0619966	0.0527434
CC	GO:0033093	Weibel-Palade body	2	3.1746	0.0179424	EDN1, ECE1	63	6	20580	108.889	0.973726	0.100178	0.0852263
CC	GO:0098591	external side of apical plasma membrane	2	3.1746	0.0179424	ABCB1, ABCG2	63	6	20580	108.889	0.973726	0.100178	0.0852263
CC	GO:0045202	synapse	6	9.52381	0.0211436	APP, MME, ITGB3, MAPK1, EGFR, SNCA	63	527	20580	3.71917	0.986369	0.114861	0.0977179
CC	GO:0043231	intracellular membrane-bounded organelle	8	12.6984	0.0277162	CYP2C9, CYP2D6, CYP1A2, CYP1A1, PPARG, CYP2C19, CYP3A4, PTGS2	63	982	20580	2.66124	0.996481	0.146604	0.124723
CC	GO:0005641	nuclear envelope lumen	2	3.1746	0.0297276	APP, ALOX5	63	10	20580	65.3333	0.997679	0.153211	0.130344
CC	GO:0030141	secretory granule	3	4.7619	0.0366012	TGFB1, PLAT, VEGFA	63	100	20580	9.8	0.999444	0.182712	0.155441
CC	GO:0032587	ruffle membrane	3	4.7619	0.0372695	ADAM17, ITGB3, EGFR	63	101	20580	9.70297	0.999516	0.182712	0.155441
CC	GO:0042383	sarcolemma	3	4.7619	0.0406812	VCAM1, SCN5A, ATP1A1	63	106	20580	9.24528	0.999763	0.194689	0.165631
CC	GO:0035253	ciliary rootlet	2	3.1746	0.047145	APP, PSEN2	63	16	20580	40.8333	0.999939	0.220375	0.187484
CC	GO:1905370	serine-type endopeptidase complex	2	3.1746	0.0500178	F7, F2	63	17	20580	38.4314	0.999967	0.22849	0.194387
CC	GO:1904813	ficolin-1-rich granule lumen	3	4.7619	0.0538744	ALOX5, MAPK1, MMP9	63	124	20580	7.90323	0.999985	0.240639	0.204723
CC	GO:0008021	synaptic vesicle	3	4.7619	0.0633968	APP, MME, PSEN2	63	136	20580	7.20588	0.999998	0.277016	0.235671
CC	GO:0005764	lysosome	4	6.34921	0.0679099	ACE, ADRB2, SOD1, SNCA	63	312	20580	4.18803	0.999999	0.286244	0.243521
CC	GO:0098794	postsynapse	3	4.7619	0.0683568	ABL1, PLAT, SNCA	63	142	20580	6.90141	0.999999	0.286244	0.243521
CC	GO:0072562	blood microparticle	3	4.7619	0.0708838	TGFB1, ALB, F2	63	145	20580	6.75862	1	0.290768	0.24737
CC	GO:0008305	integrin complex	2	3.1746	0.081062	ITGB3, ITGAL	63	28	20580	23.3333	1	0.325869	0.277232
CC	GO:0005640	nuclear outer membrane	2	3.1746	0.0893539	PTGS2, SNCA	63	31	20580	21.0753	1	0.35216	0.299598
CC	GO:0043204	perikaryon	3	4.7619	0.0939797	APP, NPPA, MAPK1	63	171	20580	5.73099	1	0.363268	0.309049
