# Supplementary material for: Exploring the Mechanism of Fufang Danshen Tablet against Atherosclerosis by Network Pharmacology and Experimental Validation
Source: Pharmaceuticals (Basel). 2024 May 16;17(5):643. doi: 10.3390/ph17050643 (PMC11124970; doi:10.3390/ph17050643)
Supplement: Supplementary file 1 [file pharmaceuticals-17-00643-s001.zip › Table S8.xlsx]

## Sheet: Sheet1
Table S8 KEGG enrichment of intersecting targets
Category	ID	Description	Count	%	PValue	Genes	List Total	Pop Hits	Pop Total	Fold Enrichment	Bonferroni	Benjamini	FDR
KEGG	hsa04933	AGE-RAGE signaling pathway in diabetic complications	14	22.2222	2.38592e-13	EDN1, TGFB1, VCAM1, NOS3, MMP2, STAT3, SELE, F3, TNF, ICAM1, VEGFA, AGTR1, CCL2, MAPK1	62	100	8205	18.5274	5.24891e-11	5.24903e-11	3.17328e-11
KEGG	hsa05418	Fluid shear stress and atherosclerosis	14	22.2222	1.76246e-11	EDN1, VCAM1, NOS3, ITGB3, MMP2, PLAT, SELE, TNF, MMP9, ICAM1, VEGFA, CCL2, HMOX1, TP53	62	139	8205	13.3291	3.87741e-09	1.93871e-09	1.17204e-09
KEGG	hsa05417	Lipid and atherosclerosis	16	25.3968	2.81504e-11	VCAM1, NOS3, MMP1, STAT3, MMP3, SELE, TNF, MMP9, ICAM1, SELP, CYP2C9, CYP1A1, CCL2, MAPK1, PPARG, TP53	62	215	8205	9.84846	6.19308e-09	2.06436e-09	1.248e-09
KEGG	hsa05200	Pathways in cancer	20	31.746	4.30084e-09	EDN1, TGFB1, MMP1, FLT4, MMP2, STAT3, F2, PTGS2, ESR1, MMP9, EGFR, IL2, VEGFA, IL4, ABL1, AGTR1, MAPK1, HMOX1, PPARG, TP53	62	531	8205	4.98451	9.46184e-07	2.36546e-07	1.43003e-07
KEGG	hsa05144	Malaria	8	12.6984	6.85912e-08	SELP, TGFB1, VCAM1, CCL2, ITGAL, SELE, TNF, ICAM1	62	50	8205	21.1742	1.50899e-05	3.01801e-06	1.82452e-06
KEGG	hsa05171	Coronavirus disease - COVID-19	13	20.6349	1.00536e-07	ACE, MMP1, STAT3, MMP3, F2, TNF, EGFR, IL2, SELP, ADAM17, AGTR1, CCL2, MAPK1	62	232	8205	7.41553	2.21177e-05	3.58501e-06	2.1673e-06
KEGG	hsa04668	TNF signaling pathway	10	15.873	1.14068e-07	EDN1, VCAM1, MMP3, MAPK1, CCL2, PTGS2, SELE, TNF, MMP9, ICAM1	62	112	8205	11.816	2.50947e-05	3.58501e-06	2.1673e-06
KEGG	hsa05219	Bladder cancer	7	11.1111	4.82373e-07	MMP1, MMP2, MAPK1, TP53, MMP9, EGFR, VEGFA	62	41	8205	22.5944	0.000106116	1.32652e-05	8.01944e-06
KEGG	hsa05205	Proteoglycans in cancer	11	17.4603	2.25963e-06	TGFB1, MMP2, ITGB3, STAT3, MAPK1, ESR1, TNF, TP53, MMP9, EGFR, VEGFA	62	205	8205	7.1011	0.000496995	5.52353e-05	3.33923e-05
KEGG	hsa04926	Relaxin signaling pathway	9	14.2857	4.39515e-06	EDN1, TGFB1, MMP1, NOS3, MMP2, MAPK1, MMP9, EGFR, VEGFA	62	129	8205	9.23293	0.000966468	9.66933e-05	5.84555e-05
KEGG	hsa05323	Rheumatoid arthritis	8	12.6984	5.07291e-06	TGFB1, MMP1, MMP3, CCL2, ITGAL, TNF, ICAM1, VEGFA	62	93	8205	11.384	0.00111542	9.99067e-05	6.03981e-05
KEGG	hsa04657	IL-17 signaling pathway	8	12.6984	5.44946e-06	IL4, MMP1, MMP3, MAPK1, CCL2, PTGS2, TNF, MMP9	62	94	8205	11.2629	0.00119817	9.99067e-05	6.03981e-05
KEGG	hsa04066	HIF-1 signaling pathway	8	12.6984	1.45447e-05	EDN1, NOS3, STAT3, NPPA, MAPK1, HMOX1, EGFR, VEGFA	62	109	8205	9.71293	0.00319475	0.000246142	0.000148804
KEGG	hsa04726	Serotonergic synapse	8	12.6984	2.06571e-05	CYP2C9, APP, CYP2D6, ALOX5, ALOX15, MAPK1, CYP2C19, PTGS2	62	115	8205	9.20617	0.00453431	0.000324612	0.000196243
KEGG	hsa05207	Chemical carcinogenesis - receptor activation	10	15.873	2.34008e-05	STAT3, CYP1A2, CYP1A1, MAPK1, ADRB2, CYP3A4, PPARA, ESR1, EGFR, VEGFA	62	212	8205	6.24239	0.005135	0.000343211	0.000207487
KEGG	hsa00591	Linoleic acid metabolism	5	7.93651	6.55753e-05	CYP2C9, ALOX15, CYP1A2, CYP2C19, CYP3A4	62	30	8205	22.0565	0.0143235	0.00090166	0.000545095
KEGG	hsa01522	Endocrine resistance	7	11.1111	8.13247e-05	CYP2D6, MMP2, MAPK1, ESR1, TP53, MMP9, EGFR	62	98	8205	9.45276	0.017733	0.0010185	0.000615727
KEGG	hsa05206	MicroRNAs in cancer	11	17.4603	8.33315e-05	ABCB1, ITGB3, STAT3, ABL1, MAPK1, HMOX1, PTGS2, TP53, MMP9, EGFR, VEGFA	62	310	8205	4.69589	0.0181666	0.0010185	0.000615727
KEGG	hsa04924	Renin secretion	6	9.52381	0.000150027	EDN1, ACE, NPPA, AGTR1, REN, ADRB2	62	69	8205	11.5077	0.0324697	0.00159247	0.000962719
KEGG	hsa05204	Chemical carcinogenesis - DNA adducts	6	9.52381	0.000150027	CYP2C9, CYP1A2, CYP1A1, CYP2C19, CYP3A4, PTGS2	62	69	8205	11.5077	0.0324697	0.00159247	0.000962719
KEGG	hsa05143	African trypanosomiasis	5	7.93651	0.000152008	VCAM1, NPPA, SELE, TNF, ICAM1	62	37	8205	17.8836	0.0328913	0.00159247	0.000962719
KEGG	hsa05212	Pancreatic cancer	6	9.52381	0.000237012	TGFB1, STAT3, MAPK1, TP53, EGFR, VEGFA	62	76	8205	10.4478	0.0508125	0.00227197	0.00137351
KEGG	hsa05163	Human cytomegalovirus infection	9	14.2857	0.000237524	ITGB3, STAT3, MAPK1, CCL2, PTGS2, TNF, TP53, EGFR, VEGFA	62	225	8205	5.29355	0.0509193	0.00227197	0.00137351
KEGG	hsa04614	Renin-angiotensin system	4	6.34921	0.000622875	ACE, MME, AGTR1, REN	62	23	8205	23.0154	0.128095	0.00570969	0.00345177
KEGG	hsa05415	Diabetic cardiomyopathy	8	12.6984	0.000719409	TGFB1, ACE, NOS3, MMP2, AGTR1, REN, PPARA, MMP9	62	203	8205	5.21532	0.146429	0.00620982	0.00375412
KEGG	hsa05215	Prostate cancer	6	9.52381	0.000733888	MMP3, MAPK1, PLAT, TP53, MMP9, EGFR	62	97	8205	8.1859	0.149146	0.00620982	0.00375412
KEGG	hsa05142	Chagas disease	6	9.52381	0.000921988	TGFB1, ACE, MAPK1, CCL2, TNF, IL2	62	102	8205	7.78463	0.183665	0.0075125	0.00454165
KEGG	hsa00590	Arachidonic acid metabolism	5	7.93651	0.00105153	CYP2C9, ALOX5, ALOX15, CYP2C19, PTGS2	62	61	8205	10.8474	0.206625	0.00826205	0.00499479
KEGG	hsa05208	Chemical carcinogenesis - reactive oxygen species	8	12.6984	0.00124888	CYP1A2, CYP1A1, ABL1, MAPK1, HMOX1, EGFR, SOD1, VEGFA	62	223	8205	4.74758	0.240371	0.00947426	0.00572762
KEGG	hsa05321	Inflammatory bowel disease	5	7.93651	0.00133439	IL4, TGFB1, STAT3, TNF, IL2	62	65	8205	10.1799	0.254546	0.00978552	0.00591579
KEGG	hsa04022	cGMP-PKG signaling pathway	7	11.1111	0.00142969	NOS3, NPPA, AGTR1, MAPK1, ADRB2, ATP1A1, ADRA2C	62	167	8205	5.54713	0.270033	0.0101462	0.00613382
KEGG	hsa00982	Drug metabolism - cytochrome P450	5	7.93651	0.00195075	CYP2C9, CYP2D6, CYP1A2, CYP2C19, CYP3A4	62	72	8205	9.19019	0.34922	0.0134114	0.00810779
KEGG	hsa05140	Leishmaniasis	5	7.93651	0.00249618	IL4, TGFB1, MAPK1, PTGS2, TNF	62	77	8205	8.59342	0.422961	0.0166412	0.0100604
KEGG	hsa00980	Metabolism of xenobiotics by cytochrome P450	5	7.93651	0.00261663	CYP2C9, CYP2D6, CYP1A2, CYP1A1, CYP3A4	62	78	8205	8.48325	0.43809	0.0169311	0.0102356
KEGG	hsa04915	Estrogen signaling pathway	6	9.52381	0.00349987	NOS3, MMP2, MAPK1, ESR1, MMP9, EGFR	62	138	8205	5.75386	0.537599	0.0219992	0.0132995
KEGG	hsa04976	Bile secretion	5	7.93651	0.00421547	ABCB1, HMGCR, ATP1A1, CYP3A4, ABCG2	62	89	8205	7.43476	0.605195	0.0255843	0.0154669
KEGG	hsa05410	Hypertrophic cardiomyopathy	5	7.93651	0.00438731	EDN1, TGFB1, ACE, ITGB3, TNF	62	90	8205	7.35215	0.619904	0.0255843	0.0154669
KEGG	hsa04151	PI3K-Akt signaling pathway	9	14.2857	0.00441911	IL4, NOS3, FLT4, ITGB3, MAPK1, TP53, EGFR, IL2, VEGFA	62	354	8205	3.36454	0.622566	0.0255843	0.0154669
KEGG	hsa05166	Human T-cell leukemia virus 1 infection	7	11.1111	0.00588858	TGFB1, MAPK1, ITGAL, TNF, TP53, IL2, ICAM1	62	222	8205	4.17284	0.727282	0.0332177	0.0200816
KEGG	hsa05160	Hepatitis C	6	9.52381	0.00604609	STAT3, MAPK1, PPARA, TNF, TP53, EGFR	62	157	8205	5.05753	0.736625	0.0332535	0.0201033
KEGG	hsa05161	Hepatitis B	6	9.52381	0.00688941	TGFB1, STAT3, MAPK1, TNF, TP53, MMP9	62	162	8205	4.90143	0.781488	0.0369676	0.0223486
KEGG	hsa04659	Th17 cell differentiation	5	7.93651	0.00833487	IL4, TGFB1, STAT3, MAPK1, IL2	62	108	8205	6.12679	0.841398	0.0436588	0.0263937
KEGG	hsa05145	Toxoplasmosis	5	7.93651	0.00944987	TGFB1, ALOX5, STAT3, MAPK1, TNF	62	112	8205	5.90798	0.876171	0.0472997	0.0285948
KEGG	hsa04370	VEGF signaling pathway	4	6.34921	0.00945994	NOS3, MAPK1, PTGS2, VEGFA	62	59	8205	8.97212	0.876448	0.0472997	0.0285948
KEGG	hsa04670	Leukocyte transendothelial migration	5	7.93651	0.0100422	VCAM1, MMP2, ITGAL, MMP9, ICAM1	62	114	8205	5.80433	0.891439	0.049095	0.0296802
KEGG	hsa04919	Thyroid hormone signaling pathway	5	7.93651	0.0123039	ITGB3, MAPK1, ATP1A1, ESR1, TP53	62	121	8205	5.46854	0.934365	0.0588448	0.0355744
KEGG	hsa00830	Retinol metabolism	4	6.34921	0.013913	CYP2C9, CYP1A2, CYP1A1, CYP3A4	62	68	8205	7.78463	0.954149	0.0637678	0.0385506
KEGG	hsa04664	Fc epsilon RI signaling pathway	4	6.34921	0.013913	IL4, ALOX5, MAPK1, TNF	62	68	8205	7.78463	0.954149	0.0637678	0.0385506
KEGG	hsa05167	Kaposi sarcoma-associated herpesvirus infection	6	9.52381	0.0143198	STAT3, MAPK1, PTGS2, TP53, ICAM1, VEGFA	62	194	8205	4.09295	0.958128	0.0642929	0.038868
KEGG	hsa04380	Osteoclast differentiation	5	7.93651	0.0148699	TGFB1, ITGB3, MAPK1, PPARG, TNF	62	128	8205	5.16948	0.962967	0.0654275	0.0395539
KEGG	hsa05223	Non-small cell lung cancer	4	6.34921	0.0162149	STAT3, MAPK1, TP53, EGFR	62	72	8205	7.35215	0.972581	0.0699466	0.0422859
KEGG	hsa05220	Chronic myeloid leukemia	4	6.34921	0.0187187	TGFB1, ABL1, MAPK1, TP53	62	76	8205	6.9652	0.984348	0.0791946	0.0478767
KEGG	hsa04015	Rap1 signaling pathway	6	9.52381	0.0195332	FLT4, ITGB3, MAPK1, ITGAL, EGFR, VEGFA	62	210	8205	3.78111	0.986961	0.0810814	0.0490174
KEGG	hsa01521	EGFR tyrosine kinase inhibitor resistance	4	6.34921	0.0207299	STAT3, MAPK1, EGFR, VEGFA	62	79	8205	6.70069	0.990033	0.0844551	0.051057
KEGG	hsa04010	MAPK signaling pathway	7	11.1111	0.0214162	TGFB1, FLT4, MAPK1, TNF, TP53, EGFR, VEGFA	62	294	8205	3.15092	0.991458	0.0856648	0.0517883
KEGG	hsa05010	Alzheimer disease	8	12.6984	0.023049	APP, ADAM17, MME, PSEN2, MAPK1, PTGS2, TNF, SNCA	62	384	8205	2.75706	0.994084	0.090141	0.0544943
KEGG	hsa05224	Breast cancer	5	7.93651	0.0234625	FLT4, MAPK1, ESR1, TP53, EGFR	62	147	8205	4.50132	0.99461	0.090141	0.0544943
KEGG	hsa04024	cAMP signaling pathway	6	9.52381	0.0237644	EDN1, NPPA, MAPK1, ADRB2, ATP1A1, PPARA	62	221	8205	3.59291	0.994965	0.090141	0.0544943
KEGG	hsa05226	Gastric cancer	5	7.93651	0.024511	TGFB1, ABCB1, MAPK1, TP53, EGFR	62	149	8205	4.4409	0.995745	0.0913968	0.0552536
KEGG	hsa04261	Adrenergic signaling in cardiomyocytes	5	7.93651	0.0250457	AGTR1, MAPK1, ADRB2, SCN5A, ATP1A1	62	150	8205	4.41129	0.996228	0.0917922	0.0554926
KEGG	hsa05210	Colorectal cancer	4	6.34921	0.0258687	TGFB1, MAPK1, TP53, EGFR	62	86	8205	6.15529	0.996868	0.0917922	0.0554926
KEGG	hsa04610	Complement and coagulation cascades	4	6.34921	0.0258687	F7, PLAT, F2, F3	62	86	8205	6.15529	0.996868	0.0917922	0.0554926
KEGG	hsa04921	Oxytocin signaling pathway	5	7.93651	0.0272555	NOS3, NPPA, MAPK1, PTGS2, EGFR	62	154	8205	4.29671	0.997711	0.095178	0.0575394
KEGG	hsa04514	Cell adhesion molecules	5	7.93651	0.0289876	SELP, VCAM1, ITGAL, SELE, ICAM1	62	157	8205	4.21461	0.998453	0.0996448	0.0602398
KEGG	hsa05216	Thyroid cancer	3	4.7619	0.0306505	MAPK1, PPARG, TP53	62	37	8205	10.7302	0.998939	0.10374	0.0627157
KEGG	hsa05330	Allograft rejection	3	4.7619	0.032201	IL4, TNF, IL2	62	38	8205	10.4478	0.999254	0.10637	0.0643056
KEGG	hsa04020	Calcium signaling pathway	6	9.52381	0.0323946	NOS3, FLT4, AGTR1, ADRB2, EGFR, VEGFA	62	240	8205	3.30847	0.999286	0.10637	0.0643056
KEGG	hsa05165	Human papillomavirus infection	7	11.1111	0.035544	ITGB3, MAPK1, PTGS2, TNF, TP53, EGFR, VEGFA	62	331	8205	2.7987	0.999652	0.11444	0.0691843
KEGG	hsa05225	Hepatocellular carcinoma	5	7.93651	0.0358926	TGFB1, MAPK1, HMOX1, TP53, EGFR	62	168	8205	3.93865	0.999678	0.11444	0.0691843
KEGG	hsa04216	Ferroptosis	3	4.7619	0.0370329	ALOX15, HMOX1, TP53	62	41	8205	9.68332	0.999752	0.114845	0.0694292
KEGG	hsa04640	Hematopoietic cell lineage	4	6.34921	0.0370637	IL4, MME, ITGB3, TNF	62	99	8205	5.34702	0.999754	0.114845	0.0694292
KEGG	hsa04064	NF-kappa B signaling pathway	4	6.34921	0.0419338	VCAM1, PTGS2, TNF, ICAM1	62	104	8205	5.08995	0.999919	0.124668	0.0753676
KEGG	hsa04625	C-type lectin receptor signaling pathway	4	6.34921	0.0419338	MAPK1, PTGS2, TNF, IL2	62	104	8205	5.08995	0.999919	0.124668	0.0753676
KEGG	hsa04660	T cell receptor signaling pathway	4	6.34921	0.0419338	IL4, MAPK1, TNF, IL2	62	104	8205	5.08995	0.999919	0.124668	0.0753676
KEGG	hsa04931	Insulin resistance	4	6.34921	0.0460514	NOS3, STAT3, PPARA, TNF	62	108	8205	4.90143	0.999969	0.135084	0.0816645
KEGG	hsa04672	Intestinal immune network for IgA production	3	4.7619	0.0511514	IL4, TGFB1, IL2	62	49	8205	8.10237	0.99999	0.14807	0.089515
KEGG	hsa05202	Transcriptional misregulation in cancer	5	7.93651	0.0548632	MMP3, PPARG, PLAT, TP53, MMP9	62	193	8205	3.42846	0.999996	0.15496	0.0936803
KEGG	hsa04913	Ovarian steroidogenesis	3	4.7619	0.0549403	ALOX5, CYP1A1, PTGS2	62	51	8205	7.78463	0.999996	0.15496	0.0936803
KEGG	hsa04071	Sphingolipid signaling pathway	4	6.34921	0.0583651	NOS3, MAPK1, TNF, TP53	62	119	8205	4.44836	0.999998	0.160504	0.097032
KEGG	hsa04722	Neurotrophin signaling pathway	4	6.34921	0.0583651	PSEN2, ABL1, MAPK1, TP53	62	119	8205	4.44836	0.999998	0.160504	0.097032
KEGG	hsa04510	Focal adhesion	5	7.93651	0.0618937	FLT4, ITGB3, MAPK1, EGFR, VEGFA	62	201	8205	3.29201	0.999999	0.168106	0.101628
KEGG	hsa05169	Epstein-Barr virus infection	5	7.93651	0.0628048	STAT3, ITGAL, TNF, TP53, ICAM1	62	202	8205	3.27571	0.999999	0.168501	0.101866
KEGG	hsa04611	Platelet activation	4	6.34921	0.0644284	NOS3, ITGB3, MAPK1, F2	62	124	8205	4.26899	1	0.170774	0.103241
KEGG	hsa04650	Natural killer cell mediated cytotoxicity	4	6.34921	0.0669328	MAPK1, ITGAL, TNF, ICAM1	62	126	8205	4.20123	1	0.1753	0.105977
KEGG	hsa04923	Regulation of lipolysis in adipocytes	3	4.7619	0.0689361	NPPA, ADRB2, PTGS2	62	58	8205	6.84511	1	0.176348	0.10661
KEGG	hsa05213	Endometrial cancer	3	4.7619	0.0689361	MAPK1, TP53, EGFR	62	58	8205	6.84511	1	0.176348	0.10661
KEGG	hsa05416	Viral myocarditis	3	4.7619	0.0731304	ABL1, ITGAL, ICAM1	62	60	8205	6.61694	1	0.183468	0.110915
KEGG	hsa04068	FoxO signaling pathway	4	6.34921	0.0733872	TGFB1, STAT3, MAPK1, EGFR	62	131	8205	4.04088	1	0.183468	0.110915
KEGG	hsa04270	Vascular smooth muscle contraction	4	6.34921	0.0773897	EDN1, NPPA, AGTR1, MAPK1	62	134	8205	3.95041	1	0.189214	0.114388
KEGG	hsa00140	Steroid hormone biosynthesis	3	4.7619	0.0774056	CYP1A2, CYP1A1, CYP3A4	62	62	8205	6.40349	1	0.189214	0.114388
KEGG	hsa05135	Yersinia infection	4	6.34921	0.0814873	MAPK1, CCL2, TNF, IL2	62	137	8205	3.8639	1	0.197002	0.119097
KEGG	hsa04371	Apelin signaling pathway	4	6.34921	0.0842708	NOS3, AGTR1, MAPK1, PLAT	62	139	8205	3.80831	1	0.201517	0.121826
KEGG	hsa04810	Regulation of actin cytoskeleton	5	7.93651	0.0900544	ITGB3, MAPK1, ITGAL, F2, EGFR	62	229	8205	2.88949	1	0.213032	0.128788
KEGG	hsa04920	Adipocytokine signaling pathway	3	4.7619	0.092959	STAT3, PPARA, TNF	62	69	8205	5.75386	1	0.215273	0.130143
KEGG	hsa05211	Renal cell carcinoma	3	4.7619	0.092959	TGFB1, MAPK1, VEGFA	62	69	8205	5.75386	1	0.215273	0.130143
KEGG	hsa05230	Central carbon metabolism in cancer	3	4.7619	0.0952508	MAPK1, TP53, EGFR	62	70	8205	5.67166	1	0.216033	0.130602
KEGG	hsa04917	Prolactin signaling pathway	3	4.7619	0.0952508	STAT3, MAPK1, ESR1	62	70	8205	5.67166	1	0.216033	0.130602
KEGG	hsa04072	Phospholipase D signaling pathway	4	6.34921	0.0972932	AGTR1, MAPK1, F2, EGFR	62	148	8205	3.57672	1	0.217611	0.131556
KEGG	hsa04014	Ras signaling pathway	5	7.93651	0.097925	FLT4, ABL1, MAPK1, EGFR, VEGFA	62	236	8205	2.80379	1	0.217611	0.131556
KEGG	hsa05218	Melanoma	3	4.7619	0.099883	MAPK1, TP53, EGFR	62	72	8205	5.51411	1	0.219743	0.132844
