# Supplementary material for: Exploring the Mechanism of Fufang Danshen Tablet against Atherosclerosis by Network Pharmacology and Experimental Validation
Source: Pharmaceuticals (Basel). 2024 May 16;17(5):643. doi: 10.3390/ph17050643 (PMC11124970; doi:10.3390/ph17050643)
Supplement: Supplementary file 1 [file pharmaceuticals-17-00643-s001.zip › Table S9.xlsx]

## Sheet: Sheet1
Table S9 The differentially expressed genes (DEGs) between Model and FDT group in transcriptomics
id	Symbol	Description	log2(fc)	PValue
ENSMUSG00000035385	Ccl2	chemokine (C-C motif) ligand 2 [Source:MGI Symbol;Acc:MGI:98259]	-1.61952	9.18e-10
ENSMUSG00000026228	Htr2b	5-hydroxytryptamine (serotonin) receptor 2B [Source:MGI Symbol;Acc:MGI:109323]	-1.9928	4.76e-09
ENSMUSG00000033196	MYH2	myosin, heavy polypeptide 2, skeletal muscle, adult [Source:MGI Symbol;Acc:MGI:1339710]	-7.73703	2.25e-08
ENSMUSG00000032315	Cyp1a1	cytochrome P450, family 1, subfamily a, polypeptide 1 [Source:MGI Symbol;Acc:MGI:88588]	2.72185	4.87e-08
ENSMUSG00000028238	Atp6v0d2	ATPase, H+ transporting, lysosomal V0 subunit D2 [Source:MGI Symbol;Acc:MGI:1924415]	-1.79212	2.17e-07
ENSMUSG00000070436	Serpinh1	serine (or cysteine) peptidase inhibitor, clade H, member 1 [Source:MGI Symbol;Acc:MGI:88283]	-1.3176	2.44e-07
ENSMUSG00000005716	Pvalb	parvalbumin [Source:MGI Symbol;Acc:MGI:97821]	-6.50538	4.22e-07
ENSMUSG00000019916	P4ha1	procollagen-proline, 2-oxoglutarate 4-dioxygenase (proline 4-hydroxylase), alpha 1 polypeptide [Source:MGI Symbol;Acc:MGI:97463]	-1.73917	4.72e-07
ENSMUSG00000028996	Rbp7	retinol binding protein 7, cellular [Source:MGI Symbol;Acc:MGI:1890409]	-2.8372	6.69e-07
ENSMUSG00000023992	Trem2	triggering receptor expressed on myeloid cells 2 [Source:MGI Symbol;Acc:MGI:1913150]	-1.5239	7.86e-07
ENSMUSG00000030144	Clec4d	C-type lectin domain family 4, member d [Source:MGI Symbol;Acc:MGI:1298389]	-1.4783	9.34e-07
ENSMUSG00000030315	Vgll4	vestigial like family member 4 [Source:MGI Symbol;Acc:MGI:2652840]	1.1024	1.36e-06
ENSMUSG00000023067	Cdkn1a	cyclin-dependent kinase inhibitor 1A (P21) [Source:MGI Symbol;Acc:MGI:104556]	-1.64356	1.73e-06
ENSMUSG00000050071	Bex1	brain expressed X-linked 1 [Source:MGI Symbol;Acc:MGI:1328321]	-2.26677	2.36e-06
ENSMUSG00000031097	Tnni2	troponin I, skeletal, fast 2 [Source:MGI Symbol;Acc:MGI:105070]	-5.96813	3.19e-06
ENSMUSG00000020061	MYBPC1	myosin binding protein C, slow-type [Source:MGI Symbol;Acc:MGI:1336213]	-6.1253	3.39e-06
ENSMUSG00000030672	Mylpf	myosin light chain, phosphorylatable, fast skeletal muscle [Source:MGI Symbol;Acc:MGI:97273]	-5.64114	4.44e-06
ENSMUSG00000021477	Ctsl	cathepsin L [Source:MGI Symbol;Acc:MGI:88564]	-1.49318	4.44e-06
ENSMUSG00000020175	Rab36	RAB36, member RAS oncogene family [Source:MGI Symbol;Acc:MGI:1924127]	2.84446	4.58e-06
ENSMUSG00000020216	Jsrp1	junctional sarcoplasmic reticulum protein 1 [Source:MGI Symbol;Acc:MGI:1916700]	-6.5115	4.85e-06
ENSMUSG00000027470	Mylk2	myosin, light polypeptide kinase 2, skeletal muscle [Source:MGI Symbol;Acc:MGI:2139434]	-4.44671	5.5e-06
ENSMUSG00000021822	Plau	plasminogen activator, urokinase [Source:MGI Symbol;Acc:MGI:97611]	-1.35951	5.52e-06
ENSMUSG00000006457	Actn3	actinin alpha 3 [Source:MGI Symbol;Acc:MGI:99678]	-5.70233	6.93e-06
ENSMUSG00000066687	ZBTB16	zinc finger and BTB domain containing 16 [Source:MGI Symbol;Acc:MGI:103222]	-1.75904	7.91e-06
ENSMUSG00000039372	Marchf4	membrane associated ring-CH-type finger 4 [Source:MGI Symbol;Acc:MGI:2683550]	2.83839	8.03e-06
ENSMUSG00000000308	Ckmt1	creatine kinase, mitochondrial 1, ubiquitous [Source:MGI Symbol;Acc:MGI:99441]	2.50578	8.42e-06
ENSMUSG00000068697	Myoz1	myozenin 1 [Source:MGI Symbol;Acc:MGI:1929471]	-5.58714	8.75e-06
ENSMUSG00000029816	Gpnmb	glycoprotein (transmembrane) nmb [Source:MGI Symbol;Acc:MGI:1934765]	-1.76295	8.83e-06
ENSMUSG00000026864	Hspa5	heat shock protein 5 [Source:MGI Symbol;Acc:MGI:95835]	-1.06375	8.87e-06
ENSMUSG00000038670	Mybpc2	myosin binding protein C, fast-type [Source:MGI Symbol;Acc:MGI:1336170]	-4.60093	8.93e-06
ENSMUSG00000045312	Lhfpl2	lipoma HMGIC fusion partner-like 2 [Source:MGI Symbol;Acc:MGI:2145236]	-1.38374	1.07e-05
ENSMUSG00000059824	Dbp	D site albumin promoter binding protein [Source:MGI Symbol;Acc:MGI:94866]	1.76316	1.1e-05
ENSMUSG00000024471	Myot	myotilin [Source:MGI Symbol;Acc:MGI:1889800]	-6.16319	1.14e-05
ENSMUSG00000004961	Syt5	synaptotagmin V [Source:MGI Symbol;Acc:MGI:1926368]	2.74797	1.24e-05
ENSMUSG00000006642	Tcf23	transcription factor 23 [Source:MGI Symbol;Acc:MGI:1934960]	-1.83183	1.26e-05
ENSMUSG00000062082	Cd200r4	CD200 receptor 4 [Source:MGI Symbol;Acc:MGI:3036289]	-1.51785	1.28e-05
ENSMUSG00000049723	Mmp12	matrix metallopeptidase 12 [Source:MGI Symbol;Acc:MGI:97005]	-1.48732	1.45e-05
ENSMUSG00000029260	UGT2B31	UDP glucuronosyltransferase 2 family, polypeptide B34 [Source:MGI Symbol;Acc:MGI:2140962]	2.84619	1.75e-05
ENSMUSG00000024697	Gna14	guanine nucleotide binding protein, alpha 14 [Source:MGI Symbol;Acc:MGI:95769]	2.74156	2.28e-05
ENSMUSG00000042797	Aqp11	aquaporin 11 [Source:MGI Symbol;Acc:MGI:1913583]	1.92958	2.59e-05
ENSMUSG00000028957	Per3	period circadian clock 3 [Source:MGI Symbol;Acc:MGI:1277134]	1.68961	2.89e-05
ENSMUSG00000035373	Ccl7	chemokine (C-C motif) ligand 7 [Source:MGI Symbol;Acc:MGI:99512]	-1.47141	3.05e-05
ENSMUSG00000035246	Pcyt1b	phosphate cytidylyltransferase 1, choline, beta isoform [Source:MGI Symbol;Acc:MGI:2147987]	2.50262	3.31e-05
ENSMUSG00000031972	ACTA1	actin alpha 1, skeletal muscle [Source:MGI Symbol;Acc:MGI:87902]	-6.45923	4.37e-05
ENSMUSG00000029380	Cxcl1	chemokine (C-X-C motif) ligand 1 [Source:MGI Symbol;Acc:MGI:108068]	-1.37023	4.55e-05
ENSMUSG00000040412	Kiaa1324	endosome-lysosome associated apoptosis and autophagy regulator 1 [Source:MGI Symbol;Acc:MGI:1923930]	3.758	5.25e-05
ENSMUSG00000022351	Sqle	squalene epoxidase [Source:MGI Symbol;Acc:MGI:109296]	2.20914	5.31e-05
ENSMUSG00000026628	Atf3	activating transcription factor 3 [Source:MGI Symbol;Acc:MGI:109384]	-1.41925	5.72e-05
ENSMUSG00000048644	Ctxn1	cortexin 1 [Source:MGI Symbol;Acc:MGI:88566]	2.39766	6.19e-05
ENSMUSG00000058921	Slc10a5	solute carrier family 10 (sodium/bile acid cotransporter family), member 5 [Source:MGI Symbol;Acc:MGI:2685251]	8.39518	6.7e-05
ENSMUSG00000031519	Asb5	ankyrin repeat and SOCs box-containing 5 [Source:MGI Symbol;Acc:MGI:1923544]	-3.79537	7.14e-05
ENSMUSG00000037541	Shank2	SH3 and multiple ankyrin repeat domains 2 [Source:MGI Symbol;Acc:MGI:2671987]	2.61058	7.91e-05
ENSMUSG00000054203	Ifi205a	interferon activated gene 205 [Source:MGI Symbol;Acc:MGI:101847]	-1.21219	7.97e-05
ENSMUSG00000029053	Prkcz	protein kinase C, zeta [Source:MGI Symbol;Acc:MGI:97602]	1.35527	8.7e-05
ENSMUSG00000052353	Cemip	cell migration inducing protein, hyaluronan binding [Source:MGI Symbol;Acc:MGI:2443629]	-1.29963	8.96e-05
ENSMUSG00000017300	Tnnc2	troponin C2, fast [Source:MGI Symbol;Acc:MGI:98780]	-7.0712	9.23e-05
ENSMUSG00000079428	Tceal7	transcription elongation factor A (SII)-like 7 [Source:MGI Symbol;Acc:MGI:1915746]	-2.62896	9.41e-05
ENSMUSG00000029304	Spp1	secreted phosphoprotein 1 [Source:MGI Symbol;Acc:MGI:98389]	-1.28667	9.68e-05
ENSMUSG00000000982	Ccl3	chemokine (C-C motif) ligand 3 [Source:MGI Symbol;Acc:MGI:98260]	-1.9156	0.000102609
ENSMUSG00000031561	Tenm3	teneurin transmembrane protein 3 [Source:MGI Symbol;Acc:MGI:1345183]	1.40046	0.000103379
ENSMUSG00000018930	Ccl4	chemokine (C-C motif) ligand 4 [Source:MGI Symbol;Acc:MGI:98261]	-1.64542	0.000104275
ENSMUSG00000023034	Nr4a1	nuclear receptor subfamily 4, group A, member 1 [Source:MGI Symbol;Acc:MGI:1352454]	1.39319	0.000109331
ENSMUSG00000038060	DLEC1	deleted in lung and esophageal cancer 1 [Source:MGI Symbol;Acc:MGI:2443671]	3.87771	0.000115939
ENSMUSG00000025129	Ppp1r27	protein phosphatase 1, regulatory subunit 27 [Source:MGI Symbol;Acc:MGI:1915951]	-11.9442	0.000122948
ENSMUSG00000037664	Cdkn1c	cyclin-dependent kinase inhibitor 1C (P57) [Source:MGI Symbol;Acc:MGI:104564]	-1.21469	0.000125439
ENSMUSG00000025172	Ankrd2	ankyrin repeat domain 2 (stretch responsive muscle) [Source:MGI Symbol;Acc:MGI:1861447]	-6.09181	0.00013201
ENSMUSG00000073433	Arhgdig	Rho GDP dissociation inhibitor (GDI) gamma [Source:MGI Symbol;Acc:MGI:108430]	2.53683	0.000137525
ENSMUSG00000034127	Tspan8	tetraspanin 8 [Source:MGI Symbol;Acc:MGI:2384918]	2.29829	0.000140695
ENSMUSG00000015854	Cd5l	CD5 antigen-like [Source:MGI Symbol;Acc:MGI:1334419]	-1.7208	0.00014958
ENSMUSG00000042428	Mgat3	mannoside acetylglucosaminyltransferase 3 [Source:MGI Symbol;Acc:MGI:104532]	1.99986	0.000152134
ENSMUSG00000027533	Fabp5	fatty acid binding protein 5, epidermal [Source:MGI Symbol;Acc:MGI:101790]	-1.16084	0.000154236
ENSMUSG00000030789	Itgax	integrin alpha X [Source:MGI Symbol;Acc:MGI:96609]	-1.38876	0.000154252
ENSMUSG00000032350	Gclc	glutamate-cysteine ligase, catalytic subunit [Source:MGI Symbol;Acc:MGI:104990]	1.15632	0.00015444
ENSMUSG00000036641	Ccdc148	coiled-coil domain containing 148 [Source:MGI Symbol;Acc:MGI:3039583]	-1.46599	0.000157912
ENSMUSG00000069792	Wfdc18	WAP four-disulfide core domain 17 [Source:MGI Symbol;Acc:MGI:3649773]	-1.58921	0.000165787
ENSMUSG00000059498	Fcgr3	Fc receptor, IgG, low affinity III [Source:MGI Symbol;Acc:MGI:95500]	-1.33829	0.000167609
ENSMUSG00000025746	Il6	interleukin 6 [Source:MGI Symbol;Acc:MGI:96559]	-1.98268	0.000167829
ENSMUSG00000024672	MS4A7	membrane-spanning 4-domains, subfamily A, member 7 [Source:MGI Symbol;Acc:MGI:1918846]	-1.18488	0.000171056
ENSMUSG00000019996	Map7	microtubule-associated protein 7 [Source:MGI Symbol;Acc:MGI:1328328]	1.64133	0.000181327
ENSMUSG00000030208	Emp1	epithelial membrane protein 1 [Source:MGI Symbol;Acc:MGI:107941]	-1.03943	0.000190866
ENSMUSG00000061723	Tnnt3	troponin T3, skeletal, fast [Source:MGI Symbol;Acc:MGI:109550]	-6.15034	0.000209827
ENSMUSG00000017386	Traf4	TNF receptor associated factor 4 [Source:MGI Symbol;Acc:MGI:1202880]	1.05042	0.000215064
ENSMUSG00000029657	Hsph1	heat shock 105kDa/110kDa protein 1 [Source:MGI Symbol;Acc:MGI:105053]	-1.47185	0.000231461
ENSMUSG00000059741	Myl3	myosin, light polypeptide 3 [Source:MGI Symbol;Acc:MGI:97268]	-4.17619	0.000244712
ENSMUSG00000034532	Fbxo16	F-box protein 16 [Source:MGI Symbol;Acc:MGI:1354706]	3.34166	0.00024732
ENSMUSG00000048480	Cxcr1	chemokine (C-X-C motif) receptor 1 [Source:MGI Symbol;Acc:MGI:2448715]	-2.74432	0.000248177
ENSMUSG00000027077	Smtnl1	smoothelin-like 1 [Source:MGI Symbol;Acc:MGI:1915928]	-5.45546	0.000250233
ENSMUSG00000052974	Cyp2f2	cytochrome P450, family 2, subfamily f, polypeptide 2 [Source:MGI Symbol;Acc:MGI:88608]	4.42947	0.000253591
ENSMUSG00000030605	Mfge8	milk fat globule EGF and factor V/VIII domain containing [Source:MGI Symbol;Acc:MGI:102768]	-1.22967	0.00025471
ENSMUSG00000060716	Plekhh1	pleckstrin homology domain containing, family H (with MyTH4 domain) member 1 [Source:MGI Symbol;Acc:MGI:2144989]	2.47594	0.000259648
ENSMUSG00000079293	Clec7a	C-type lectin domain family 7, member a [Source:MGI Symbol;Acc:MGI:1861431]	-1.15345	0.000262488
ENSMUSG00000019890	Nts	neurotensin [Source:MGI Symbol;Acc:MGI:1328351]	-1.70161	0.000267818
ENSMUSG00000030730	Atp2a1	ATPase, Ca++ transporting, cardiac muscle, fast twitch 1 [Source:MGI Symbol;Acc:MGI:105058]	-6.52667	0.000271323
ENSMUSG00000003363	Pld3	phospholipase D family, member 3 [Source:MGI Symbol;Acc:MGI:1333782]	-1.09551	0.000272343
ENSMUSG00000025153	Fasn	fatty acid synthase [Source:MGI Symbol;Acc:MGI:95485]	2.39156	0.000275111
ENSMUSG00000019027	Dnah1	dynein, axonemal, heavy chain 1 [Source:MGI Symbol;Acc:MGI:107721]	4.78403	0.000280888
ENSMUSG00000026580	Selp	selectin, platelet [Source:MGI Symbol;Acc:MGI:98280]	-1.07361	0.000287438
ENSMUSG00000019767	CCDC170	coiled-coil domain containing 170 [Source:MGI Symbol;Acc:MGI:2685067]	2.81874	0.000294349
ENSMUSG00000027859	Ngf	nerve growth factor [Source:MGI Symbol;Acc:MGI:97321]	-1.03965	0.000298466
